# Supplementary material for: Compliance with birth dose of Hepatitis B vaccine in high endemic and hard to reach areas in the Colombian amazon: results from a vaccination survey
Source: BMC Health Serv Res. 2016 Jul 21;16:293. doi: 10.1186/s12913-016-1542-z (PMC4955212; doi:10.1186/s12913-016-1542-z)
Supplement: Additional file 1: — Study database containing Hepatitis B vaccination data from participants, Leticia, Puerto Nariño, Tarapacá; Amazon department, Colombia 2011–2012. (XLSX 256 kb) [file 12913_2016_1542_MOESM1_ESM.xlsx]

## Sheet: 23012013_SOLO_MAYORES_DE_6MESES
mnicipio	cmunidad	casa	madre	nio	adecuada_R	atencionparto	carne_vac	carnecol	edad_p	edad_yrs	edadmadre	enseres2	est_time	etnia_cu	Factor1	Factor2	Factor3	Factor4	Factor5	fechaenc	fhepbnac	fnac_m	fnac_n	fpenta_1	fpenta_2	fpenta_3	Hacinamiento2	HBpenta	lug_nacn	mnicipio2	mun_nacn	parto	penta1a2	Penta1NAC	penta2a3	penta2dia	Penta3a1	penta3dia	Penta3HBnac	regimenn	regimenR	sexo	sexo2	Sitio_parto	Tiempo1	Tiempo2	Tiempo3	Tiemponacdosisnac	DOSISNACIMIENTO
1	17	4	1	4	#NULL!	1	1	#NULL!	27	0	25	1	10	TICUNA	1	1	1	#NULL!	#NULL!	2012-03-25	2011-09-23	1986-06-01	2011-09-22	2011-11-24	2012-01-24	#NULL!	0	62	1. Hospital	2	PTO NARIÑO	Médico(a)	61	63	#NULL!	124	#NULL!	#NULL!	#NULL!	Subsidiado	1	Masculino	1	1	1	63	360	1	1
2	12	55	1	1	#NULL!	1	1	#NULL!	29	0	17	1	4	TICUNA	1	0	1	#NULL!	#NULL!	2012-03-10	2011-08-10	1994-06-16	2011-08-09	2011-11-22	2012-03-02	#NULL!	1	104	1. Hospital	1	LETICIA	Médico(a)	101	105	#NULL!	206	#NULL!	#NULL!	#NULL!	Subsidiado	1	Femenino	0	1	1	105	360	1	1
3	1	45	1	4	1	0	1	#NULL!	34	0	36	1	5	TICUNA	1	1	1	1	1	2012-05-12	2011-08-26	1975-05-31	2011-08-25	2011-10-27	2011-12-27	2012-02-28	0	62	3. Casa	4	TARAPACA	Partero(a)	61	63	63	124	124	187	186	Subsidiado	1	Femenino	0	0	1	63	186	1	1
2	12	53	1	1	1	1	1	#NULL!	#NULL!	0	20	0	5	COCAMA	1	1	1	1	1	2012-03-10	2011-08-23	1992-01-20	2011-08-22	2011-10-24	2011-12-28	2012-03-04	0	62	1. Hospital	1	LETICIA	Médico(a)	65	63	67	128	132	195	194	Subsidiado	1	Femenino	0	1	1	63	194	1	1
3	1	17	1	2	1	0	1	#NULL!	23	0	17	1	4	COCAMA	1	1	1	1	1	2012-05-01	2011-08-17	1994-06-15	2011-08-16	2011-10-19	2011-12-22	2012-02-22	0	63	3. Casa	4	TARAPACA	Promotor	64	64	62	128	126	190	189	Subsidiado	1	Femenino	0	0	1	64	189	1	1
1	17	11	1	4	1	1	1	#NULL!	26	0	21	#NULL!	5	COCAMA	1	1	1	1	1	2012-03-26	2011-08-13	1990-11-27	2011-08-12	2011-10-13	2011-12-12	2012-03-06	#NULL!	61	1. Hospital	2	LETICIA	Médico(a)	60	62	85	122	145	207	206	Subsidiado	1	Masculino	1	1	1	62	206	1	1
1	14	24	1	1	1	1	1	#NULL!	43	0	38	0	4	TICUNA	1	1	1	1	1	2012-03-23	2011-07-28	1973-04-20	2011-07-27	2011-09-28	2011-11-28	2012-01-30	1	62	1. Hospital	2	PTO NARIÑO	Médico(a)	61	63	63	124	124	187	186	Subsidiado	1	Femenino	0	1	1	63	186	1	1
2	11	22	1	2	1	1	1	#NULL!	43	0	40	1	0	TICUNA	1	1	1	1	1	2012-03-08	2011-07-22	1971-10-16	2011-07-21	2011-09-27	2011-11-28	2012-01-28	1	67	1. Hospital	1	LETICIA	Médico(a)	62	68	61	130	123	191	190	Subsidiado	1	Masculino	1	1	1	68	190	1	1
2	11	48	1	5	1	1	1	#NULL!	39	0	40	0	4	TICUNA	1	1	1	1	1	2012-03-08	2011-07-25	1972-03-03	2011-07-24	2011-09-26	2011-12-05	2012-01-23	1	63	1. Hospital	1	LETICIA	Médico(a)	70	64	49	134	119	183	182	Subsidiado	1	Femenino	0	1	1	64	182	1	1
2	11	2	1	1	1	1	1	#NULL!	22	0	24	0	0	TICUNA	1	1	1	1	1	2012-03-08	2011-06-18	1987-09-24	2011-06-17	2011-08-19	2011-10-20	2011-12-22	0	62	1. Hospital	1	LETICIA	Médico(a)	62	63	63	125	125	188	187	Subsidiado	1	Masculino	1	1	1	63	187	1	1
2	11	28	1	1	1	1	1	#NULL!	20	0	20	1	0	TICUNA	1	1	1	1	1	2012-03-08	2011-05-26	1991-12-02	2011-05-26	2011-08-08	2011-09-27	2011-12-05	0	74	1. Hospital	1	LETICIA	Médico(a)	50	74	69	124	119	193	193	Subsidiado	1	Masculino	1	1	0	74	193	0	1
2	12	22	1	2	0	0	1	#NULL!	24	0	22	0	7	TICUNA	1	1	1	0	1	2012-03-09	2011-05-20	1989-07-05	2011-05-19	2011-08-03	2011-09-29	2011-12-19	0	75	3. Casa	1	LETICIA	Partero(a)	57	76	81	133	138	214	213	Subsidiado	1	Masculino	1	0	1	76	213	1	1
1	11	10	2	1	0	1	1	#NULL!	37	0	19	0	5	COCAMA	1	0	1	0	1	2011-12-01	2011-04-06	1992-11-18	2011-04-05	2011-07-28	2011-09-05	2011-11-04	0	113	1. Hospital	2	PTO NARIÑO	Médico(a)	39	114	60	153	99	213	212	Ninguno	0	Femenino	0	1	1	114	212	1	1
3	1	4	1	2	0	1	1	#NULL!	26	0	22	1	11	INGA	1	1	1	0	1	2012-04-30	2011-05-19	1990-02-21	2011-05-18	2011-07-25	2011-09-26	2011-12-15	0	67	1. Hospital	4	TARAPACA	Médico(a)	63	68	80	131	143	211	210	Subsidiado	1	Femenino	0	1	1	68	210	1	1
2	12	10	1	4	1	1	1	#NULL!	46	0	38	0	2	TICUNA	1	1	1	1	1	2012-03-09	2011-05-18	1974-01-07	2011-05-17	2011-07-18	2011-09-20	2011-11-25	0	61	1. Hospital	1	LETICIA	Médico(a)	64	62	66	126	130	192	191	Subsidiado	1	Masculino	1	1	1	62	191	1	1
1	14	15	1	5	1	1	1	#NULL!	42	0	37	1	2	TICUNA	1	1	1	1	1	2011-12-11	2011-04-14	1974-05-24	2011-04-13	2011-06-20	2011-08-22	2011-11-04	1	67	1. Hospital	2	PTO NARIÑO	Enfermero(a)	63	68	74	131	137	205	204	Subsidiado	1	Femenino	0	1	1	68	204	1	1
1	12	1	1	1	#NULL!	1	1	#NULL!	25	0	20	1	6	COCAMA	1	1	1	#NULL!	#NULL!	2011-12-03	2011-03-31	1991-04-23	2011-03-30	2011-05-30	2011-10-03	#NULL!	0	60	1. Hospital	2	LETICIA	Enfermero(a)	126	61	#NULL!	187	#NULL!	#NULL!	#NULL!	Ninguno	0	Masculino	1	1	1	61	360	1	1
1	11	18	1	2	0	1	1	#NULL!	33	0	27	1	10		1	1	1	1	0	2011-12-01	2011-03-29	1984-02-21	2011-03-28	2011-05-29	2011-09-05	2011-10-04	0	61	1. Hospital	2	LETICIA	Médico(a)	99	62	29	161	128	190	189	Contributivo	2	Masculino	1	1	1	62	189	1	1
2	12	41	1	2	1	1	1	#NULL!	26	0	26	1	0	TICUNA	1	1	1	1	1	2012-03-10	2011-03-24	#NULL!	2011-03-23	2011-05-24	2011-07-22	2011-09-23	0	61	1. Hospital	1	LETICIA	Médico(a)	59	62	63	121	122	184	183	Subsidiado	1	Femenino	0	1	1	62	183	1	1
3	2	28	1	1	1	1	1	#NULL!	25	1	15	1	5	TICUNA	1	1	1	1	1	2012-05-04	2011-02-09	1997-01-24	2011-02-08	2011-04-14	2011-06-03	2011-07-19	0	64	1. Hospital	3	LETICIA	Médico(a)	50	65	46	115	96	161	160	Subsidiado	1	Masculino	1	1	1	65	160	1	1
1	13	1	1	2	1	1	1	#NULL!	#NULL!	0	37	1	8	TICUNA	1	1	1	1	1	2011-12-04	2011-01-14	1974-05-21	2011-01-14	2011-03-16	2011-05-17	2011-07-18	0	61	1. Hospital	2	PTO NARIÑO	Médico(a)	62	61	62	123	124	185	185	Subsidiado	1	Masculino	1	1	0	61	185	0	1
1	15	8	1	2	1	1	1	#NULL!	37	1	34	1	2	TICUNA	1	1	1	1	1	2012-03-24	2011-01-12	1977-12-25	2011-01-12	2011-03-14	2011-05-17	2011-07-18	0	61	1. Hospital	2	PTO NARIÑO	Médico(a)	64	61	62	125	126	187	187	Subsidiado	1	Masculino	1	1	0	61	187	0	1
2	11	44	1	2	0	1	1	#NULL!	#NULL!	1	25	1	0	TICUNA	1	0	1	0	1	2012-03-08	2010-11-08	1987-02-11	2010-11-07	2011-03-14	2011-05-19	2011-06-20	0	126	1. Hospital	1	LETICIA	Médico(a)	66	127	32	193	98	225	224	Subsidiado	1	Femenino	0	1	1	127	224	1	1
2	12	21	1	3	1	1	1	#NULL!	39	1	25	1	5	COCAMA	1	1	1	1	1	2012-03-09	2010-12-27	1986-11-10	2010-12-26	2011-02-28	2011-04-28	2011-06-28	0	63	1. Hospital	1	LETICIA	Médico(a)	59	64	61	123	120	184	183	Subsidiado	1	Femenino	0	1	1	64	183	1	1
2	10	15	1	2	0	1	1	#NULL!	42	1	24	1	0	TICUNA	1	1	1	0	1	2012-03-05	2010-11-20	1987-03-24	2010-11-20	2011-02-15	2011-04-19	2011-08-12	0	87	1. Hospital	1	Leticia	Médico(a)	63	87	115	150	178	265	265	Subsidiado	1	Femenino	0	1	0	87	265	0	1
2	12	26	1	3	1	1	1	#NULL!	#NULL!	1	35	0	0	TICUNA	1	1	1	1	1	2012-03-10	2010-12-12	1976-05-06	2010-12-11	2011-02-15	2011-04-18	2011-06-15	1	65	1. Hospital	1	LETICIA	Médico(a)	62	66	58	128	120	186	185	Subsidiado	1	Femenino	0	1	1	66	185	1	1
2	6	4	1	1	#NULL!	1	1	#NULL!	19	0	16	0	7	YAGUA	1	1	1	#NULL!	#NULL!	2011-09-16	2010-11-22	1994-12-18	2010-11-22	2011-02-03	2011-04-04	#NULL!	1	73	1. Hospital	1	LETICIA	Enfermero(a)	60	73	#NULL!	133	#NULL!	#NULL!	#NULL!	Subsidiado	1	Femenino	0	1	0	73	360	0	1
3	8	5	1	1	0	1	1	#NULL!	#NULL!	1	17	0	7	TICUNA	1	1	1	0	0	2012-05-08	2010-11-02	1994-11-01	2010-11-01	2011-01-18	2011-05-15	2011-05-31	1	77	1. Hospital	3	TARAPACA	Médico(a)	117	78	16	195	133	211	210	Subsidiado	1	Masculino	1	1	1	78	210	1	1
2	11	43	1	1	1	1	1	#NULL!	#NULL!	1	21	1	11	TICUNA	1	1	1	1	1	2012-03-08	2010-11-07	1990-11-02	2010-11-06	2011-01-11	2011-03-11	2011-05-11	0	65	1. Hospital	1	LETICIA	Médico(a)	59	66	61	125	120	186	185	Subsidiado	1	Femenino	0	1	1	66	185	1	1
2	12	29	1	2	1	#NULL!	1	#NULL!	#NULL!	1	25	0	1	TICUNA	1	1	1	1	1	2012-03-10	2010-10-29	1986-06-05	2010-10-28	2011-01-07	2011-03-11	2011-05-20	0	70	1. Hospital	1	LETICIA		63	71	70	134	133	204	203	Subsidiado	1	Femenino	0	1	1	71	203	1	1
3	1	22	1	2	1	1	1	#NULL!	39	1	31	1	14	MIRAÑA	1	1	1	1	1	2012-05-01	2010-11-02	1980-12-11	2010-11-01	2011-01-06	2011-03-10	2011-05-12	0	65	1. Hospital	4	LETICIA	Médico(a)	63	66	63	129	126	192	191	Contributivo	2	Masculino	1	1	1	66	191	1	1
2	3	14	2	4	1	1	1	#NULL!	27	0	25	0	5	COCAMA	1	1	1	1	1	2011-09-10	2010-10-16	1986-05-15	2010-10-16	2010-12-20	2011-02-17	2011-04-28	0	65	1. Hospital	1	LETICIA	Médico(a)	59	65	70	124	129	194	194	Subsidiado	1	Femenino	0	1	0	65	194	0	1
2	11	17	1	3	0	0	1	#NULL!	37	1	27	0	0	TICUNA	1	0	1	0	1	2012-03-08	2010-08-29	1984-09-03	2010-08-29	2010-12-17	2011-02-04	2011-03-31	1	110	3. Casa	1	TARAPACA	Familiar	49	110	55	159	104	214	214	Subsidiado	1	Femenino	0	0	0	110	214	0	1
1	18	4	1	2	1	1	1	#NULL!	25	1	25	1	11	TICUNA	1	1	1	1	1	2012-03-27	2010-10-09	1986-07-20	2010-10-08	2010-12-10	2011-02-25	2011-04-13	0	62	1. Hospital	2	LETICIA	Médico(a)	77	63	47	140	124	187	186	Subsidiado	1	Femenino	0	1	1	63	186	1	1
3	8	6	1	4	0	1	#NULL!	#NULL!	34	1	31	1	8	TICUNA	1	1	1	0	1	2012-05-08	2010-08-23	1980-08-04	2010-08-23	2010-11-15	2010-12-25	2011-05-31	0	84	1. Hospital	3	TARAPACA	Médico(a)	40	84	157	124	197	281	281	Subsidiado	1	Masculino	1	1	0	84	281	0	1
2	12	13	1	4	0	0	1	#NULL!	33	1	#NULL!	1	0		1	1	0	0	1	2012-03-09	2010-09-01	#NULL!	2010-09-01	2010-11-14	2010-11-21	2011-04-04	0	74	3. Casa	1	LETICIA	Partero(a)	7	74	134	81	141	215	215	Subsidiado	1	Masculino	1	0	0	74	215	0	1
2	11	6	1	1	0	1	1	#NULL!	44	1	33	1	0	TICUNA	1	1	1	0	1	2012-03-08	2010-08-29	1978-07-12	2010-08-29	2010-11-02	2011-02-24	2011-08-28	0	65	1. Hospital	1	LETICIA	Médico(a)	114	65	185	179	299	364	364	Subsidiado	1	Femenino	0	1	0	65	364	0	1
2	12	24	1	2	1	1	1	#NULL!	32	1	30	1	0	TICUNA	1	1	1	1	1	2012-03-09	2010-08-13	1981-12-03	2010-08-12	2010-10-15	2010-12-22	2011-02-25	0	63	1. Hospital	1	LETICIA	Médico(a)	68	64	65	132	133	197	196	Subsidiado	1	Masculino	1	1	1	64	196	1	1
1	9	2	1	2	1	1	1	#NULL!	36	0	36	1	5	TICUNA	1	1	1	1	1	2011-07-27	2010-08-04	1975-01-01	2010-08-03	2010-10-14	2010-12-15	2011-02-17	0	71	1. Hospital	2	PUERTO NARIÑO	Médico(a)	62	72	64	134	126	198	197	Subsidiado	1	Masculino	1	1	1	72	197	1	1
2	1	10	1	1	0	1	1	#NULL!	27	1	20	1	7	TICUNA	1	1	1	0	1	2011-09-07	2010-08-12	1990-12-11	2010-08-11	2010-10-11	2010-12-23	2011-03-28	0	60	1. Hospital	1	Leticia	Médico(a)	73	61	95	134	168	229	228	Subsidiado	1	Masculino	1	1	1	61	228	1	1
1	14	27	1	1	1	1	1	#NULL!	22	1	22	1	5	COCAMA	1	1	1	1	1	2012-03-23	2010-07-20	1989-06-09	2010-07-20	2010-10-04	2010-11-26	2011-01-21	0	76	1. Hospital	2	PTO NARIÑO	Médico(a)	53	76	56	129	109	185	185	Subsidiado	1	Masculino	1	1	0	76	185	0	1
2	10	5	1	1	1	1	1	0	#NULL!	1	29	1	0	TICUNA	1	1	1	1	1	2012-03-05	2010-06-29	1982-10-30	2010-06-29	2010-08-29	2010-11-10	2010-12-16	0	61	1. Hospital	1	Leticia	Médico(a)	73	61	36	134	109	170	170	Subsidiado	1	Masculino	1	1	0	61	170	0	1
2	3	13	1	3	0	1	1	#NULL!	30	1	32	1	4	TICUNA	1	1	1	0	1	2011-09-10	2010-06-26	1978-09-23	2010-06-25	2010-08-26	2010-11-09	2011-03-20	0	61	1. Hospital	1	LETICIA	Médico(a)	75	62	131	137	206	268	267	Subsidiado	1	Masculino	1	1	1	62	267	1	1
2	3	9	1	1	0	0	1	#NULL!	30	1	19	1	7	TICUNA	1	0	1	0	1	2011-09-09	2010-04-18	1991-09-18	2010-04-17	2010-08-16	2010-11-01	2010-12-07	0	120	3. Casa	1	LETICIA	Familiar	77	121	36	198	113	234	233	Subsidiado	1	Masculino	1	0	1	121	233	1	1
1	15	11	1	2	0	#NULL!	1	#NULL!	#NULL!	2	27	1	0	YAGUA	1	0	1	0	1	2012-03-24	2010-01-29	1985-03-12	2010-01-28	2010-08-12	2010-09-19	2010-10-25	1	195		2			38	196	36	234	74	270	269		#NULL!	Masculino	1	#NULL!	1	196	269	1	1
3	2	14	1	2	1	1	1	#NULL!	26	1	22	1	11	TICUNA	1	1	1	1	1	2012-05-04	2010-05-12	1990-02-28	2010-05-11	2010-08-05	2010-09-15	2010-11-15	0	85	1. Hospital	3	TARAPACA	Médico(a)	41	86	61	127	102	188	187	Subsidiado	1	Femenino	0	1	1	86	187	1	1
1	11	3	1	4	1	1	1	#NULL!	46	1	41	1	0	YAGUA	1	1	1	1	1	2011-11-30	2010-06-07	1970-07-14	2010-06-06	2010-08-01	2010-09-14	2010-12-04	0	55	1. Hospital	2	LETICIA	Médico(a)	44	56	81	100	125	181	180	Subsidiado	1	Masculino	1	1	1	56	180	1	1
1	6	3	1	1	1	1	1	#NULL!	28	1	26	0	11	HUITOTO	1	1	1	1	1	2011-07-25	2010-05-25	1984-11-29	2010-05-24	2010-07-30	2010-09-27	2010-11-27	0	66	1. Hospital	2	LETICIA	Médico(a)	59	67	61	126	120	187	186	Subsidiado	1	Femenino	0	1	1	67	186	1	1
3	8	7	1	2	0	1	1	#NULL!	24	2	20	0	6	TICUNA	1	0	1	0	1	2012-05-08	2010-04-12	1992-04-22	2010-04-12	2010-07-24	2010-11-15	2011-07-26	0	103	1. Hospital	3	TARAPACA	Médico(a)	114	103	253	217	367	470	470	Subsidiado	1	Masculino	1	1	0	103	470	0	1
1	8	8	1	1	1	1	1	#NULL!	22	1	20	1	8	TICUNA	1	1	1	1	1	2011-07-26	2010-05-14	1990-11-26	2010-05-14	2010-07-22	2010-09-23	2010-11-25	1	69	1. Hospital	2	LETICIA	Médico(a)	63	69	63	132	126	195	195	Subsidiado	1	Femenino	0	1	0	69	195	0	1
3	1	15	1	2	1	1	1	#NULL!	37	1	30	1	11	TICUNA	1	1	1	1	1	2012-05-01	2010-05-18	1981-08-14	2010-05-18	2010-07-21	2010-09-21	2010-11-22	0	64	1. Hospital	4	TARAPACA	Médico(a)	62	64	62	126	124	188	188	Contributivo	2	Masculino	1	1	0	64	188	0	1
2	11	47	1	1	1	1	1	#NULL!	#NULL!	1	31	1	0	TICUNA	1	1	1	1	1	2012-03-08	2010-05-17	1981-02-26	2010-05-16	2010-07-15	2010-09-16	2010-11-12	0	59	1. Hospital	1	LETICIA	Médico(a)	63	60	57	123	120	180	179	Subsidiado	1	Femenino	0	1	1	60	179	1	1
2	10	4	1	4	0	1	1	#NULL!	40	1	25	1	5	TICUNA	0	1	1	1	1	2012-03-05	2010-07-10	1986-11-01	2010-07-10	2010-07-14	2010-11-10	2011-01-14	0	4	1. Hospital	1	Leticia	Médico(a)	119	4	65	123	184	188	188	Subsidiado	1	Masculino	1	1	0	4	188	0	1
1	5	3	1	4	1	1	1	#NULL!	42	1	28	1	3	TICUNA	1	1	1	1	1	2011-07-21	2010-05-07	1982-11-08	2010-05-06	2010-07-14	2010-09-15	2010-11-24	1	68	1. Hospital	2	PTO NARIÑO	Médico(a)	63	69	70	132	133	202	201	Subsidiado	1	Femenino	0	1	1	69	201	1	1
1	3	4	1	1	1	1	1	#NULL!	20	1	19	1	10	TICUNA	1	1	1	1	1	2011-07-17	2010-05-10	1991-12-17	2010-05-09	2010-07-13	2010-09-13	2010-11-10	0	64	1. Hospital	2	LETICIA	Médico(a)	62	65	58	127	120	185	184	Subsidiado	1	Masculino	1	1	1	65	184	1	1
1	16	4	1	1	1	1	1	#NULL!	28	1	21	1	9	COCAMA	1	1	1	1	1	2012-03-24	2010-05-03	1991-02-23	2010-05-03	2010-07-06	2010-09-19	2010-11-19	0	64	1. Hospital	2	PTO NARIÑO	Médico(a)	75	64	61	139	136	200	200	Subsidiado	1	Masculino	1	1	0	64	200	0	1
3	8	1	1	4	0	0	1	#NULL!	45	2	40	0	3	TICUNA	1	1	1	0	1	2012-05-08	2010-04-16	1972-04-12	2010-04-15	2010-07-04	2010-09-23	2010-11-15	1	79	3. Casa	3	TARAPACA	Partero(a)	81	80	53	161	134	214	213	Subsidiado	1	Masculino	1	0	1	80	213	1	1
2	11	29	1	2	#NULL!	1	1	#NULL!	29	1	21	0	0	TICUNA	1	1	1	#NULL!	#NULL!	2012-03-08	2010-04-28	#NULL!	2010-04-27	2010-06-29	2010-08-30	#NULL!	1	62	1. Hospital	1	LETICIA	Médico(a)	62	63	#NULL!	125	#NULL!	#NULL!	#NULL!	Subsidiado	1	Masculino	1	1	1	63	360	1	1
1	6	4	1	1	0	1	1	#NULL!	26	1	23	1	5		1	0	1	1	1	2011-07-25	2010-03-30	1988-03-16	2010-03-29	2010-06-28	2010-08-08	2010-09-22	0	90	1. Hospital	2	PTO NARIÑO	Médico(a)	41	91	45	132	86	177	176	Subsidiado	1	Masculino	1	1	1	91	176	1	1
1	12	3	2	1	1	1	1	#NULL!	23	1	19	1	5	COCAMA	1	1	1	1	1	2011-12-03	2010-04-05	1992-07-05	2010-04-05	2010-06-09	2010-08-03	2010-10-17	0	65	1. Hospital	2	LETICIA	Médico(a)	55	65	75	120	130	195	195	Ninguno	0	Masculino	1	1	0	65	195	0	1
1	4	17	1	2	0	1	1	#NULL!	53	1	43	0	0	TICUNA	1	0	1	1	1	2011-07-21	2010-02-06	#NULL!	2010-02-05	2010-05-12	2010-06-24	2010-08-27	1	95	1. Hospital	2	LETICIA	Médico(a)	43	96	64	139	107	203	202	Subsidiado	1	Masculino	1	1	1	96	202	1	1
1	2	1	1	2	0	0	1	#NULL!	37	1	30	1	5	TICUNA	1	0	1	1	1	2011-07-15	2010-01-25	1981-05-12	2010-01-25	2010-04-26	2010-06-03	2010-07-27	1	91	3. Casa	2	PTO NARIÑO	Nadie	38	91	54	129	92	183	183	Subsidiado	1	Masculino	1	0	0	91	183	0	1
3	6	1	1	2	1	1	1	#NULL!	#NULL!	2	32	0	2	TICUNA	1	1	1	1	1	2012-05-07	2010-02-22	1980-01-18	2010-02-22	2010-04-23	2010-05-26	2010-07-30	1	60	1. Hospital	3	TARAPACA	Médico(a)	33	60	65	93	98	158	158	Subsidiado	1	Femenino	0	1	0	60	158	0	1
1	15	7	1	2	0	1	1	#NULL!	34	2	31	1	12	TICUNA	1	0	1	1	1	2012-03-24	2009-12-25	1981-01-02	2009-12-25	2010-03-30	2010-05-03	2010-06-25	1	95	1. Hospital	2	PTO NARIÑO	Médico(a)	34	95	53	129	87	182	182	Subsidiado	1	Femenino	0	1	0	95	182	0	1
1	4	2	1	1	0	1	1	#NULL!	26	1	23	1	4	TICUNA	1	1	1	0	1	2011-07-20	2010-02-01	1987-12-19	2010-01-31	2010-03-30	2010-05-28	2010-10-26	0	57	1. Hospital	2	PTO NARIÑO	Médico(a)	59	58	151	117	210	268	267		#NULL!	Masculino	1	1	1	58	267	1	1
2	11	16	1	1	1	0	1	#NULL!	23	2	18	0	0	TICUNA	1	1	1	1	1	2012-03-08	2010-01-29	1994-01-20	2010-01-28	2010-03-30	2010-06-07	2010-07-28	0	60	3. Casa	1	LETICIA	Partero(a)	69	61	51	130	120	181	180	Subsidiado	1	Masculino	1	0	1	61	180	1	1
2	3	1	1	1	0	#NULL!	1	#NULL!	21	1	18	1	9	TICUNA	1	1	0	0	1	2011-09-09	2010-01-17	1992-11-03	2010-01-16	2010-03-17	2010-03-27	2010-08-31	0	59	1. Hospital	1	Leticia		10	60	157	70	167	227	226	Subsidiado	1	Masculino	1	1	1	60	226	1	1
2	8	5	1	4	1	1	1	#NULL!	39	1	39	1	5	TICUNA	1	1	1	1	1	2011-09-17	2009-12-31	1971-11-17	2009-12-31	2010-03-03	2010-05-04	2010-07-06	#NULL!	62	1. Hospital	1	LETICIA	Médico(a)	62	62	63	124	125	187	187	Subsidiado	1	Femenino	0	1	0	62	187	0	1
2	8	5	1	3	0	1	1	#NULL!	39	1	39	1	5	TICUNA	1	1	1	1	0	2011-09-17	2009-12-31	1971-11-17	2009-12-31	2010-03-03	2010-05-04	2010-05-04	#NULL!	62	1. Hospital	1	LETICIA	Médico(a)	62	62	0	124	62	124	124	Subsidiado	1	Femenino	0	1	0	62	124	0	1
2	1	5	1	1	0	0	1	#NULL!	27	1	25	1	10	TICUNA	1	0	1	0	1	2011-09-07	2009-10-08	1986-08-21	2009-10-08	2010-02-10	2010-04-13	2010-05-25	0	125	3. Casa	1	Leticia	Familiar	62	125	42	187	104	229	229	Subsidiado	1	Masculino	1	0	0	125	229	0	1
2	8	7	1	4	1	1	1	#NULL!	31	1	25	0	5	COCAMA	1	1	1	1	1	2011-09-17	2009-11-15	1985-09-23	2009-11-15	2010-01-15	2010-03-19	2010-05-25	1	61	1. Hospital	1	LETICIA	Médico(a)	63	61	67	124	130	191	191	Subsidiado	1	Femenino	0	1	0	61	191	0	1
3	1	14	1	1	1	1	1	#NULL!	25	2	24	1	10	HUITOTO	1	1	1	1	1	2012-05-01	2009-10-29	1987-09-26	2009-10-28	2009-12-28	2010-02-28	2010-04-24	0	60	1. Hospital	4	LETICIA	Médico(a)	62	61	55	123	117	178	177		#NULL!	Masculino	1	1	1	61	177	1	1
1	7	6	1	1	0	1	1	#NULL!	33	2	35	1	3	TICUNA	1	0	1	0	1	2011-07-26	2009-07-17	1976-01-12	2009-07-16	2009-12-27	2010-02-11	2010-08-09	0	163	1. Hospital	2	PUERTO NARIÑO	Médico(a)	46	164	179	210	225	389	388	Subsidiado	1	Masculino	1	1	1	164	388	1	1
1	13	6	1	1	1	0	1	#NULL!	28	2	18	0	5	TICUNA	1	1	1	1	1	2011-12-04	2009-11-13	1993-08-26	2009-11-12	2009-12-21	2010-04-20	2010-05-25	0	38	3. Casa	2	PTO NARIÑO	Partero(a)	120	39	35	159	155	194	193	Subsidiado	1	Femenino	0	0	1	39	193	1	1
2	12	52	1	3	1	1	1	#NULL!	37	2	27	1	0	COCAMA	1	1	1	1	1	2012-03-10	2009-10-12	1984-11-10	2009-10-12	2009-12-14	2010-02-15	2010-04-16	0	63	1. Hospital	1	LETICIA	Médico(a)	63	63	60	126	123	186	186	Contributivo	2	Femenino	0	1	0	63	186	0	1
2	3	5	1	1	1	1	#NULL!	1	21	1	18	1	10	TICUNA	1	1	1	1	1	2011-09-09	2009-10-13	1992-11-18	2009-10-12	2009-12-14	2010-02-15	2010-04-12	0	62	1. Hospital	1	Puerto Nariño	Enfermero(a)	63	63	56	126	119	182	181	Subsidiado	1	Femenino	0	1	1	63	181	1	1
2	10	23	1	3	1	1	1	#NULL!	27	2	27	0	5	TICUNA	1	1	1	1	1	2012-03-06	2009-10-02	1984-06-03	2009-10-02	2009-12-02	2010-02-02	2010-04-09	0	61	1. Hospital	1	LETICIA	Médico(a)	62	61	66	123	128	189	189	Subsidiado	1	Femenino	0	1	0	61	189	0	1
3	1	43	1	2	0	1	#NULL!	#NULL!	33	2	31	1	4	OCAINA	1	0	1	1	1	2012-05-12	2009-08-17	1981-04-08	2009-08-16	2009-12-02	2010-01-04	2010-02-16	0	107	1. Hospital	4	LETICIA	Médico(a)	33	108	43	141	76	184	183	Subsidiado	1	Masculino	1	1	1	108	183	1	1
2	10	3	1	3	0	1	1	0	#NULL!	2	33	1	7	HUITOTO	1	1	1	0	1	2012-03-05	2009-09-19	1978-09-24	2009-09-19	2009-11-30	2010-02-21	2010-04-22	0	72	1. Hospital	1	Leticia	Médico(a)	83	72	60	155	143	215	215	Ninguno	0	Femenino	0	1	0	72	215	0	1
3	2	12	2	1	1	1	1	#NULL!	21	2	21	0	11	TICUNA	1	1	1	1	1	2012-05-03	2009-09-21	1991-02-23	2009-09-20	2009-11-26	2010-01-30	2010-03-23	0	66	1. Hospital	3	LETICIA	Médico(a)	65	67	52	132	117	184	183	Subsidiado	1	Masculino	1	1	1	67	183	1	1
1	2	4	1	1	1	1	1	#NULL!	29	1	17	1	5	COCAMA	1	1	1	1	1	2011-07-15	2009-09-22	1993-12-27	2009-09-21	2009-11-24	2010-01-25	2010-03-30	0	63	1. Hospital	2	LETICIA	Médico(a)	62	64	64	126	126	190	189	Subsidiado	1	Masculino	1	1	1	64	189	1	1
1	2	6	1	1	1	1	1	#NULL!	20	1	17	1	7	TICUNA	1	1	1	1	1	2011-07-15	2009-09-08	1993-11-24	2009-09-07	2009-11-09	2010-02-22	2010-03-30	0	62	1. Hospital	2	PTO NARIÑO	Médico(a)	105	63	36	168	141	204	203	Subsidiado	1	Masculino	1	1	1	63	203	1	1
2	12	12	1	3	1	1	1	#NULL!	#NULL!	2	29	1	0	TICUNA	1	1	1	1	1	2012-03-09	2009-08-23	1982-07-03	2009-08-23	2009-10-23	2009-12-23	2010-02-25	0	61	1. Hospital	1	LETICIA	Médico(a)	61	61	64	122	125	186	186	Subsidiado	1	Masculino	1	1	0	61	186	0	1
3	1	38	1	1	1	1	0	#NULL!	#NULL!	2	28	1	5	TICUNA	1	1	1	1	1	2012-05-11	2009-08-14	1983-11-11	2009-08-13	2009-10-19	2009-12-14	2010-02-12	0	66	1. Hospital	4	LETICIA	Médico(a)	56	67	60	123	116	183	182	Subsidiado	1	Masculino	1	1	1	67	182	1	1
2	11	9	1	2	1	1	1	#NULL!	#NULL!	2	23	1	0	TICUNA	1	1	1	1	1	2012-03-07	2009-07-15	1988-04-20	2009-07-15	2009-09-25	2009-11-13	2010-01-15	0	72	1. Hospital	1	LETICIA	Médico(a)	49	72	63	121	112	184	184	Subsidiado	1	Masculino	1	1	0	72	184	0	1
2	11	26	1	1	1	1	1	#NULL!	26	2	22	1	0	TICUNA	1	1	1	1	1	2012-03-08	2009-07-13	#NULL!	2009-07-13	2009-09-23	2009-11-13	2010-01-12	0	72	1. Hospital	1	LETICIA	Médico(a)	51	72	60	123	111	183	183	Subsidiado	1	Masculino	1	1	0	72	183	0	1
1	14	13	1	2	1	1	1	#NULL!	37	2	32	1	11	TICUNA	1	1	1	1	1	2011-12-11	2009-07-12	1979-02-02	2009-07-12	2009-09-18	2009-11-10	2010-01-26	0	68	1. Hospital	2	PTO NARIÑO	Médico(a)	53	68	77	121	130	198	198	Contributivo	2	Masculino	1	1	0	68	198	0	1
1	13	18	1	1	1	1	1	#NULL!	23	2	18	1	7	TICUNA	1	1	1	1	1	2011-12-05	2009-07-10	1993-09-24	2009-07-09	2009-09-15	2009-11-11	2009-12-21	0	67	1. Hospital	2	PTO NARIÑO	Médico(a)	57	68	40	125	97	165	164	Subsidiado	1	Femenino	0	1	1	68	164	1	1
1	17	4	1	3	1	1	1	#NULL!	26	2	25	1	10	TICUNA	1	1	1	1	1	2012-03-25	2009-06-18	1986-06-01	2009-06-17	2009-09-02	2009-11-06	2009-12-28	0	76	1. Hospital	2	PTO NARIÑO	Médico(a)	65	77	52	142	117	194	193	Subsidiado	1	Femenino	0	1	1	77	193	1	1
2	11	8	1	1	1	1	1	#NULL!	#NULL!	2	29	1	7	ARARA	1	1	1	1	1	2012-03-08	2009-06-07	1982-03-13	2009-06-06	2009-08-12	2009-10-13	2009-12-14	0	66	1. Hospital	1	LETICIA	Médico(a)	62	67	62	129	124	191	190	Subsidiado	1	Masculino	1	1	1	67	190	1	1
1	14	15	1	4	1	1	1	#NULL!	42	2	37	1	2	TICUNA	1	1	1	1	1	2011-12-11	2009-06-02	1974-05-24	2009-06-02	2009-08-01	2009-10-02	2009-12-07	1	60	1. Hospital	2	PTO NARIÑO	Enfermero(a)	62	60	66	122	128	188	188	Subsidiado	1	Masculino	1	1	0	60	188	0	1
2	11	23	1	2	1	0	1	#NULL!	36	2	23	0	0		1	1	1	1	1	2012-03-08	2009-04-14	1988-06-27	2009-04-14	2009-07-09	2009-08-13	2009-09-22	1	86	3. Casa	1	LETICIA	Partero(a)	35	86	40	121	75	161	161	Subsidiado	1	Femenino	0	0	0	86	161	0	1
2	11	33	1	2	0	0	1	#NULL!	29	2	29	1	0	TICUNA	1	0	1	1	1	2012-03-08	2009-04-05	1982-12-14	2009-04-04	2009-07-09	2009-08-16	2009-10-05	0	95	3. Casa	1	LETICIA	Partero(a)	38	96	50	134	88	184	183	Subsidiado	1	Masculino	1	0	1	96	183	1	1
3	7	1	1	1	0	1	1	#NULL!	22	3	20	0	2	TICUNA	1	1	1	0	1	2012-05-08	2009-04-12	1992-03-17	2009-04-11	2009-06-18	2009-12-02	2010-04-30	0	67	1. Hospital	3	LETICIA	Médico(a)	167	68	149	235	316	384	383	Subsidiado	1	Masculino	1	1	1	68	383	1	1
1	2	21	1	1	1	1	1	#NULL!	26	2	20	0	5	TICUNA	1	1	1	1	1	2011-07-16	2009-04-12	1990-12-09	2009-04-12	2009-06-11	2009-08-13	2009-10-13	0	60	1. Hospital	2	LETICIA	Médico(a)	63	60	61	123	124	184	184	Subsidiado	1	Femenino	0	1	0	60	184	0	1
1	4	19	1	1	0	1	1	#NULL!	22	2	21	1	3	TICUNA	1	0	1	0	1	2011-07-21	2009-03-04	1990-04-24	2009-03-04	2009-06-08	2010-03-30	2010-05-03	0	96	1. Hospital	2	PTO NARIÑO	Médico(a)	295	96	34	391	329	425	425	Ninguno	0	Femenino	0	1	0	96	425	0	1
1	15	5	1	1	1	1	1	#NULL!	21	2	20	1	7	YAGUA	1	1	1	1	1	2012-03-24	2009-04-09	1991-09-17	2009-04-08	2009-06-08	2009-08-24	2009-10-13	#NULL!	60	1. Hospital	2	PTO NARIÑO	Médico(a)	77	61	50	138	127	188	187	Subsidiado	1	Masculino	1	1	1	61	187	1	1
2	12	6	1	1	1	0	1	#NULL!	31	2	30	1	0	TICUNA	1	1	1	1	1	2012-03-09	2009-03-30	1981-09-28	2009-03-30	2009-05-29	2009-07-12	2009-08-28	0	60	3. Casa	1	LETICIA	Partero(a)	44	60	47	104	91	151	151	Subsidiado	1	Masculino	1	0	0	60	151	0	1
1	5	7	1	3	1	0	1	#NULL!	44	2	32	1	0	TICUNA	1	1	1	1	1	2011-07-23	2009-03-16	1979-02-28	2009-03-15	2009-05-15	2009-08-05	2009-09-16	0	60	3. Casa	2	PTO NARIÑO	Partero(a)	82	61	42	143	124	185	184	Subsidiado	1	Masculino	1	0	1	61	184	1	1
1	8	4	1	1	0	1	1	#NULL!	23	2	17	1	6	TICUNA	1	0	1	0	1	2011-07-26	2009-02-07	1994-01-03	2009-02-07	2009-05-14	2009-08-20	2009-09-24	1	96	1. Hospital	2	PUERTO NARIÑO	Médico(a)	98	96	35	194	133	229	229	Subsidiado	1	Femenino	0	1	0	96	229	0	1
2	10	16	1	3	1	1	1	#NULL!	49	3	36	1	6	TICUNA	1	1	1	1	1	2012-03-05	2009-03-04	1975-03-23	2009-03-04	2009-05-04	2009-07-03	2009-08-11	0	61	1. Hospital	1	LETICIA	Médico(a)	60	61	39	121	99	160	160	Subsidiado	1	Femenino	0	1	0	61	160	0	1
1	6	7	1	1	0	1	1	#NULL!	29	2	28	1	2	TICUNA	1	1	1	0	1	2011-07-25	2009-02-26	#NULL!	2009-02-25	2009-04-29	2009-09-24	2010-02-18	0	62	1. Hospital	2	PTO NARIÑO	Médico(a)	148	63	147	211	295	358	357	Subsidiado	1	Femenino	0	1	1	63	357	1	1
2	10	7	1	2	1	1	1	#NULL!	#NULL!	3	35	1	0	TICUNA	1	1	1	1	1	2012-03-05	2009-02-26	1976-03-26	2009-02-26	2009-04-28	2009-06-30	2009-08-24	0	61	1. Hospital	1	Leticia	Médico(a)	63	61	55	124	118	179	179	Subsidiado	1	Masculino	1	1	0	61	179	0	1
3	1	1	1	2	0	1	1	#NULL!	27	3	24	1	9	TICUNA	1	1	1	0	1	2012-04-30	2009-02-13	1987-09-21	2009-02-12	2009-04-25	2009-06-19	2009-09-16	0	71	1. Hospital	4	LETICIA	Médico(a)	55	72	89	127	144	216	215	Subsidiado	1	Masculino	1	1	1	72	215	1	1
1	9	8	1	2	1	1	1	#NULL!	28	2	23	1	5	TICUNA	1	1	1	1	1	2011-07-27	2009-01-20	1987-09-27	2009-01-20	2009-03-30	2009-05-21	2009-08-01	0	69	1. Hospital	2	PUERTO NARIÑO	Médico(a)	52	69	72	121	124	193	193	Subsidiado	1	Masculino	1	1	0	69	193	0	1
2	10	20	1	2	0	1	1	#NULL!	#NULL!	3	24	1	0	TICUNA	1	0	1	0	0	2012-03-06	2008-11-03	1987-03-11	2008-11-03	2009-03-20	2009-05-20	2009-06-19	0	137	1. Hospital	1	LETICIA	Médico(a)	61	137	30	198	91	228	228	Subsidiado	1	Masculino	1	1	0	137	228	0	1
2	7	1	1	3	0	1	1	#NULL!	40	2	40	1	0	TICUNA	1	0	1	0	1	2011-09-16	2008-11-16	#NULL!	2008-11-16	2009-03-11	2009-05-17	2009-06-24	0	115		1	LETICIA	Médico(a)	67	115	38	182	105	220	220	Subsidiado	1	Femenino	0	#NULL!	0	115	220	0	1
1	14	2	1	1	1	0	1	#NULL!	28	3	28	1	10	TICUNA	1	1	1	1	1	2011-12-09	2008-11-28	1983-07-08	2008-11-27	2009-02-20	2009-04-25	2009-05-29	0	84	3. Casa	2	PTO NARIÑO	Familiar	64	85	34	149	98	183	182	Subsidiado	1	Femenino	0	0	1	85	182	1	1
2	11	35	1	2	1	0	1	#NULL!	#NULL!	3	32	0	0	TICUNA	1	1	1	1	1	2012-03-08	2008-12-20	#NULL!	2008-12-19	2009-02-19	2009-05-07	2009-06-09	0	61	3. Casa	1	LETICIA	Partero(a)	77	62	33	139	110	172	171	Subsidiado	1	Masculino	1	0	1	62	171	1	1
2	10	17	1	3	0	1	1	#NULL!	59	3	45	0	3	COCAMA	1	0	0	1	1	2012-03-05	2008-10-28	1966-08-03	2008-10-27	2009-02-17	2009-03-17	2009-04-17	0	112	1. Hospital	1	LETICIA	Enfermero(a)	28	113	31	141	59	172	171	Subsidiado	1	Masculino	1	1	1	113	171	1	1
2	3	10	1	5	0	1	1	#NULL!	33	2	30	1	5	COCAMA	1	0	1	0	1	2011-09-09	2008-10-17	1980-09-19	2008-10-16	2009-02-09	2009-03-14	2010-05-10	0	115	1. Hospital	1	LETICIA	Médico(a)	33	116	422	149	455	571	570	Subsidiado	1	Femenino	0	1	1	116	570	1	1
2	12	2	1	4	1	0	1	#NULL!	31	3	31	0	0	TICUNA	1	1	1	1	1	2012-03-09	2008-12-01	#NULL!	2008-11-30	2009-02-03	2009-03-23	2009-05-22	1	64	3. Casa	1	LETICIA	Partero(a)	48	65	60	113	108	173	172	Subsidiado	1	Femenino	0	0	1	65	172	1	1
2	12	27	1	4	1	1	1	#NULL!	29	3	30	1	0	TICUNA	1	1	1	1	1	2012-03-10	2008-11-12	#NULL!	2008-11-11	2009-01-13	2009-02-20	2009-03-23	0	62	1. Hospital	1	LETICIA	Médico(a)	38	63	31	101	69	132	131	Subsidiado	1	Masculino	1	1	1	63	131	1	1
3	8	7	1	1	0	1	0	#NULL!	24	3	20	0	6	TICUNA	1	1	1	0	1	2012-05-08	2008-10-14	1992-04-22	2008-10-14	2008-12-15	2009-03-30	2009-06-23	0	62	1. Hospital	3	TARAPACA	Médico(a)	105	62	85	167	190	252	252	Subsidiado	1	Femenino	0	1	0	62	252	0	1
2	12	44	1	1	1	1	1	#NULL!	22	3	20	0	7	TICUNA	1	1	1	1	1	2012-03-10	2008-10-16	1991-07-16	2008-10-15	2008-12-14	2009-02-13	2009-03-23	0	59	1. Hospital	1	LETICIA	Médico(a)	61	60	38	121	99	159	158	Subsidiado	1	Masculino	1	1	1	60	158	1	1
2	4	13	1	1	0	1	1	#NULL!	#NULL!	2	26	1	0	TICUNA	1	1	1	1	0	2011-09-12	2008-10-15	1985-06-20	2008-10-14	2008-12-13	2009-02-13	2009-03-15	1	59	1. Hospital	1	LETICIA	Médico(a)	62	60	30	122	92	152	151	Subsidiado	1	Masculino	1	1	1	60	151	1	1
2	10	9	1	2	1	1	1	#NULL!	#NULL!	3	22	0	0	TICUNA	1	1	1	1	1	2012-03-05	2008-10-04	1989-07-06	2008-10-03	2008-12-09	2009-03-20	2009-04-25	0	66	1. Hospital	1	Leticia	Médico(a)	101	67	36	168	137	204	203	Subsidiado	1	Masculino	1	1	1	67	203	1	1
2	5	4	1	3	0	1	1	#NULL!	31	3	28	1	3	TICUNA	1	0	1	0	1	2011-09-14	2008-08-21	1983-02-16	2008-08-20	2008-12-05	2009-05-16	2009-08-20	1	106	1. Hospital	1	LETICIA	Médico(a)	162	107	96	269	258	365	364	Subsidiado	1	Femenino	0	1	1	107	364	1	1
3	1	12	1	1	1	1	1	#NULL!	33	3	43	1	11		1	1	1	1	1	2012-04-30	2008-10-03	1968-11-09	2008-10-02	2008-12-03	2009-02-17	2009-04-25	0	61	1. Hospital	4	TARAPACA	Médico(a)	76	62	67	138	143	205	204	Contributivo	2	Masculino	1	1	1	62	204	1	1
3	5	2	2	2	1	1	0	#NULL!	38	3	36	0	2	INGA	1	1	1	1	1	2012-05-07	2008-09-29	1975-09-25	2008-09-28	2008-11-22	2009-02-22	2009-04-06	1	54	2. Centro de salud	3	TARAPACA	Médico(a)	92	55	43	147	135	190	189	Subsidiado	1	Masculino	1	1	1	55	189	1	1
3	8	1	2	1	0	1	1	#NULL!	28	3	20	0	6	TICUNA	1	1	1	0	1	2012-05-08	2008-08-19	1991-07-27	2008-08-19	2008-11-05	2008-12-19	2010-02-19	1	78	2. Centro de salud	3	TARAPACA	Médico(a)	44	78	427	122	471	549	549	Subsidiado	1	Femenino	0	1	0	78	549	0	1
3	1	35	1	2	1	1	1	#NULL!	29	3	26	1	11	TICUNA	1	1	1	1	1	2012-05-11	2008-08-29	1986-04-03	2008-08-29	2008-11-04	2009-01-06	2009-03-03	0	67	1. Hospital	4	TARAPACA	Médico(a)	63	67	56	130	119	186	186	Subsidiado	1	Masculino	1	1	0	67	186	0	1
2	1	13	1	3	1	0	1	#NULL!	29	3	29	0	4	TICUNA	1	1	1	1	1	2011-09-07	2008-08-28	1982-07-14	2008-08-27	2008-10-28	2008-11-29	2009-03-13	0	61	3. Casa	1	Leticia	Familiar	32	62	104	94	136	198	197	Subsidiado	1	Femenino	0	0	1	62	197	1	1
1	17	12	1	1	1	1	1	#NULL!	51	3	23	1	0	COCAMA	1	1	1	1	1	2012-03-26	2008-08-06	1988-12-29	2008-08-06	2008-10-10	2008-12-10	2009-02-11	0	65	1. Hospital	2	LETICIA	Médico(a)	61	65	63	126	124	189	189	Subsidiado	1	Femenino	0	1	0	65	189	0	1
2	11	44	1	1	0	1	1	#NULL!	#NULL!	3	25	1	0	TICUNA	1	1	1	1	0	2012-03-08	2008-07-22	1987-02-11	2008-07-21	2008-09-22	2008-11-11	2008-12-11	0	62	1. Hospital	1	LETICIA	Médico(a)	50	63	30	113	80	143	142	Subsidiado	1	Masculino	1	1	1	63	142	1	1
1	17	1	1	3	0	1	1	#NULL!	#NULL!	3	31	0	5	YAGUA	1	1	1	0	1	2012-03-25	2008-07-16	1980-11-05	2008-07-16	2008-09-16	2008-11-28	2009-02-26	1	62	1. Hospital	2	LETICIA	Médico(a)	73	62	90	135	163	225	225	Subsidiado	1	Masculino	1	1	0	62	225	0	1
1	16	6	1	2	1	1	1	#NULL!	23	3	23	1	5	TICUNA	1	1	1	1	1	2012-03-24	2008-06-28	1988-12-25	2008-06-27	2008-08-26	2008-10-27	2008-12-29	0	59	1. Hospital	2	PTO NARIÑO	Médico(a)	62	60	63	122	125	185	184	Subsidiado	1	Femenino	0	1	1	60	184	1	1
2	3	14	2	3	1	1	1	#NULL!	27	3	25	0	5	COCAMA	1	1	1	1	1	2011-09-10	2008-06-23	1986-05-15	2008-06-23	2008-08-23	2008-10-29	2008-11-30	0	61	1. Hospital	1	LETICIA	Médico(a)	67	61	32	128	99	160	160	Subsidiado	1	Femenino	0	1	0	61	160	0	1
2	9	2	1	3	1	1	1	#NULL!	29	3	30	1	4	TICUNA	1	1	1	1	1	2011-09-17	2008-06-12	1981-05-18	2008-06-11	2008-08-16	2008-11-06	2008-12-08	1	65	1. Hospital	1	LETICIA	Médico(a)	82	66	32	148	114	180	179	Subsidiado	1	Femenino	0	1	1	66	179	1	1
2	10	25	1	6	0	0	1	#NULL!	#NULL!	4	39	1	3	TICUNA	1	0	0	0	1	2012-03-06	2008-02-18	1972-10-08	2008-02-17	2008-08-14	2008-09-08	2008-11-06	0	178	3. Casa	1	LETICIA	Nadie	25	179	59	204	84	263	262	Subsidiado	1	Masculino	1	0	1	179	262	1	1
2	10	15	1	1	1	1	1	#NULL!	42	3	24	1	0	TICUNA	1	1	1	1	1	2012-03-05	2008-05-28	1987-03-24	2008-05-27	2008-07-29	2008-09-29	2008-12-03	0	62	1. Hospital	1	Leticia	Médico(a)	62	63	65	125	127	190	189	Subsidiado	1	Masculino	1	1	1	63	189	1	1
2	4	14	1	2	1	1	1	#NULL!	#NULL!	3	23	0	0	TICUNA	1	1	1	1	1	2011-09-12	2008-05-07	1987-10-07	2008-05-06	2008-07-17	2008-09-12	2008-11-12	1	71	1. Hospital	1	LETICIA	Médico(a)	57	72	61	129	118	190	189	Subsidiado	1	Femenino	0	1	1	72	189	1	1
2	9	1	2	1	1	1	1	#NULL!	24	3	22	1	10	TICUNA	1	1	1	1	1	2011-09-17	2008-05-03	1989-07-02	2008-05-02	2008-07-14	2008-09-23	2008-11-04	0	72	1. Hospital	1	LETICIA	Médico(a)	71	73	42	144	113	186	185	Subsidiado	1	Masculino	1	1	1	73	185	1	1
1	11	7	1	3	1	0	1	#NULL!	46	3	48	1	1	TICUNA	1	1	1	1	1	2011-11-30	2008-05-02	1963-10-24	2008-05-02	2008-06-19	2008-08-21	2008-11-05	0	48	3. Casa	2	PTO NARIÑO	Familiar	63	48	76	111	139	187	187	Subsidiado	1	Femenino	0	0	0	48	187	0	1
3	6	4	1	1	0	0	1	#NULL!	23	4	20	0	8		1	0	1	0	1	2012-05-07	2008-03-13	1991-11-01	2008-03-12	2008-06-16	2008-08-30	2008-11-23	0	95	3. Casa	3	TARAPACA	Partero(a)	75	96	85	171	160	256	255	Subsidiado	1	Masculino	1	0	1	96	255	1	1
1	16	9	1	3	1	1	1	#NULL!	44	4	34	1	5	MESTIZO	1	1	1	1	1	2012-03-28	2008-03-23	1978-02-05	2008-03-23	2008-05-26	2008-08-28	2008-09-29	0	64	1. Hospital	2	PTO NARIÑO	Médico(a)	94	64	32	158	126	190	190	Subsidiado	1	Masculino	1	1	0	64	190	0	1
2	10	4	1	3	0	1	1	#NULL!	#NULL!	3	25	1	5	TICUNA	1	1	1	0	1	2012-03-05	2008-03-15	1986-11-01	2008-03-14	2008-05-22	2008-07-22	2009-03-20	0	68	1. Hospital	1	Leticia	Médico(a)	61	69	241	130	302	371	370	Subsidiado	1	Masculino	1	1	1	69	370	1	1
2	11	9	1	1	0	1	1	#NULL!	#NULL!	3	23	1	0	TICUNA	1	1	1	0	1	2012-03-07	2008-03-20	1988-04-20	2008-03-19	2008-05-22	2008-08-13	2008-11-11	0	63	1. Hospital	1	LETICIA	Médico(a)	83	64	90	147	173	237	236	Subsidiado	1	Masculino	1	1	1	64	236	1	1
1	4	18	1	2	0	0	1	#NULL!	26	3	28	0	0	TICUNA	1	1	1	0	1	2011-07-21	2008-03-02	1982-12-29	2008-03-02	2008-05-19	2008-08-18	2009-02-16	0	78	3. Casa	2	PTO NARIÑO	Partero(a)	91	78	182	169	273	351	351	Subsidiado	1	Masculino	1	0	0	78	351	0	1
1	18	8	1	3	0	1	1	#NULL!	28	5	24	1	3	TICUNA	1	0	1	0	0	2012-03-27	2006-05-04	1987-11-20	2006-05-04	2008-05-02	2008-07-18	2008-07-30	1	729	1. Hospital	2	LETICIA	Médico(a)	77	729	12	806	89	818	818	Subsidiado	1	Masculino	1	1	0	729	818	0	1
3	3	23	1	1	0	1	0	#NULL!	30	4	32	0	3	TICUNA	1	0	1	0	1	2012-05-06	2007-06-29	1980-02-02	2007-06-29	2008-04-26	2008-06-13	2008-08-27	0	302	2. Centro de salud	3	TARAPACA	Enfermero(a)	48	302	75	350	123	425	425	Subsidiado	1	Femenino	0	1	0	302	425	0	1
1	11	20	1	2	1	1	1	#NULL!	43	3	32	1	0	YAGUA	1	1	1	1	1	2011-12-02	2008-02-19	1979-06-12	2008-02-19	2008-04-24	2008-06-19	2008-08-22	1	65	2. Centro de salud	2	PTO NARIÑO	Enfermero(a)	56	65	64	121	120	185	185	Ninguno	0	Masculino	1	1	0	65	185	0	1
1	11	17	1	2	1	1	1	#NULL!	29	3	24	1	5	COCAMA	1	1	1	1	1	2011-12-01	2008-02-28	1987-10-20	2008-02-28	2008-04-24	2008-06-19	2008-08-21	0	56	1. Hospital	2	PTO NARIÑO	Médico(a)	56	56	63	112	119	175	175	Ninguno	0	Masculino	1	1	0	56	175	0	1
1	8	3	1	3	0	1	1	#NULL!	23	3	19	0	6	TICUNA	1	0	1	0	1	2011-07-26	2007-08-30	1991-08-30	2007-08-29	2008-04-19	2008-07-24	2008-09-28	0	233	1. Hospital	2	LETICIA	Médico(a)	96	234	66	330	162	396	395	Subsidiado	1	Masculino	1	1	1	234	395	1	1
1	8	3	1	1	0	1	1	#NULL!	23	3	19	0	6	TICUNA	1	0	1	0	1	2011-07-26	2007-08-30	1991-08-30	2007-08-29	2008-04-19	2008-07-29	2008-09-04	0	233	1. Hospital	2	LETICIA	Médico(a)	101	234	37	335	138	372	371	Subsidiado	1	Masculino	1	1	1	234	371	1	1
1	9	13	1	1	1	1	1	#NULL!	20	3	25	1	11	TICUNA	1	1	1	1	1	2011-07-28	2008-02-17	1986-05-22	2008-02-17	2008-04-17	2008-06-17	2008-08-15	0	60	1. Hospital	2	PUERTO NARIÑO	Médico(a)	61	60	59	121	120	180	180	Subsidiado	1	Femenino	0	1	0	60	180	0	1
1	13	16	1	1	1	1	1	#NULL!	#NULL!	3	23	1	11	TICUNA	1	1	1	1	1	2011-12-05	2008-02-05	1988-03-29	2008-02-04	2008-04-16	2008-06-05	2008-08-04	0	71	1. Hospital	2	PTO NARIÑO	Médico(a)	50	72	60	122	110	182	181	Subsidiado	1	Femenino	0	1	1	72	181	1	1
2	11	15	1	3	0	1	1	#NULL!	#NULL!	4	31	1	0	TICUNA	1	0	1	0	1	2012-03-08	2007-12-28	1980-08-05	2007-12-28	2008-04-09	2008-05-19	2008-07-28	1	103	1. Hospital	1	LETICIA	Médico(a)	40	103	70	143	110	213	213	Subsidiado	1	Femenino	0	1	0	103	213	0	1
2	5	3	1	2	0	1	1	#NULL!	#NULL!	3	29	1	0	TICUNA	1	0	1	0	1	2011-09-14	2007-12-21	1982-07-31	2007-12-20	2008-04-02	2008-05-08	2008-08-21	0	103	1. Hospital	1	LETICIA	Médico(a)	36	104	105	140	141	245	244	Subsidiado	1	Femenino	0	1	1	104	244	1	1
1	15	9	1	2	0	1	1	#NULL!	34	4	49	1	0	TICUNA	1	1	1	0	1	2012-03-24	2007-12-20	1963-03-14	2007-12-19	2008-03-14	2008-04-15	2009-06-09	0	85	1. Hospital	2	PTO NARIÑO	Médico(a)	32	86	420	118	452	538	537	Subsidiado	1	Femenino	0	1	1	86	537	1	1
1	11	14	1	3	0	0	1	#NULL!	58	3	27	0	0	YAGUA	1	1	1	0	1	2011-12-01	2007-12-14	1984-10-20	2007-12-14	2008-03-07	2008-04-21	2008-08-21	1	84	3. Casa	2	PTO NARIÑO	Partero(a)	45	84	122	129	167	251	251	Subsidiado	1	Femenino	0	0	0	84	251	0	1
1	16	5	1	1	0	1	1	#NULL!	26	4	27	0	5	TICUNA	1	0	1	1	1	2012-03-24	2007-10-24	1985-03-02	2007-10-24	2008-02-01	2008-04-04	2008-05-08	0	100	1. Hospital	2	PTO NARIÑO	Médico(a)	63	100	34	163	97	197	197	Subsidiado	1	Masculino	1	1	0	100	197	0	1
2	11	21	1	1	1	0	1	#NULL!	34	4	35	1	0	TICUNA	1	1	1	1	1	2012-03-08	2007-10-18	1977-01-03	2007-10-18	2007-12-18	2008-02-18	2008-04-09	1	61	3. Casa	1	LETICIA	Partero(a)	62	61	51	123	113	174	174	Subsidiado	1	Femenino	0	0	0	61	174	0	1
1	17	18	1	1	0	0	1	#NULL!	35	4	20	0	1	TICUNA	1	1	1	0	1	2012-03-26	2007-10-10	#NULL!	2007-10-09	2007-12-09	2008-04-20	2008-06-14	1	60	3. Casa	2	PTO NARIÑO	Partero(a)	133	61	55	194	188	249	248	Subsidiado	1	Femenino	0	0	1	61	248	1	1
2	12	11	1	1	0	1	1	#NULL!	29	4	25	0	0	TICUNA	1	0	1	0	1	2012-03-09	2007-08-28	1987-02-18	2007-08-27	2007-12-08	2008-04-11	2008-05-23	0	102	1. Hospital	1	LETICIA	Médico(a)	125	103	42	228	167	270	269	Subsidiado	1	Femenino	0	1	1	103	269	1	1
2	4	12	1	1	0	1	1	#NULL!	#NULL!	4	38	0	0	TICUNA	1	0	1	0	1	2011-09-12	2007-08-30	1973-01-15	2007-08-29	2007-12-02	2008-04-01	2008-05-05	0	94	1. Hospital	1	LETICIA	Médico(a)	121	95	34	216	155	250	249	Subsidiado	1	Masculino	1	1	1	95	249	1	1
3	1	37	1	1	1	1	1	#NULL!	42	4	35	1	11	HUITOTO	1	1	1	1	1	2012-05-11	2007-09-25	1976-09-13	2007-09-25	2007-11-29	2008-01-29	2008-04-18	0	65	1. Hospital	4	LETICIA	Médico(a)	61	65	80	126	141	206	206	Subsidiado	1	Femenino	0	1	0	65	206	0	1
2	1	11	1	1	0	0	1	#NULL!	33	3	31	0	5	TICUNA	1	1	1	0	1	2011-09-07	2007-09-30	1980-03-28	2007-09-30	2007-11-28	2008-03-28	2008-04-28	1	59	3. Casa	1	Leticia	Promotor	121	59	31	180	152	211	211	Subsidiado	1	Masculino	1	0	0	59	211	0	1
2	3	2	1	1	0	1	1	#NULL!	36	4	36	1	4	TICUNA	1	0	0	0	1	2011-09-09	2007-08-16	1974-12-12	2007-08-16	2007-11-27	2007-12-27	2008-03-29	0	103	1. Hospital	1	Leticia	Médico(a)	30	103	93	133	123	226	226	Subsidiado	1	Femenino	0	1	0	103	226	0	1
2	11	13	1	1	0	0	1	#NULL!	30	4	#NULL!	0	0		1	1	1	0	1	2012-03-08	2007-09-03	#NULL!	2007-09-02	2007-11-27	2008-04-01	2008-05-19	1	85	3. Casa	1	LETICIA	Partero(a)	126	86	48	212	174	260	259	Subsidiado	1	Femenino	0	0	1	86	259	1	1
1	3	4	2	1	1	1	1	#NULL!	27	3	22	1	7	TICUNA	1	1	1	1	1	2011-07-17	2007-09-19	1989-05-09	2007-09-19	2007-11-20	2008-01-22	2008-03-25	0	62	1. Hospital	2	PTO NARIÑO	Médico(a)	63	62	63	125	126	188	188	Subsidiado	1	Masculino	1	1	0	62	188	0	1
2	12	63	1	2	1	1	#NULL!	#NULL!	27	4	#NULL!	1	0		1	1	1	1	1	2012-03-10	2007-09-13	#NULL!	2007-09-12	2007-11-13	2008-01-14	2008-03-14	0	61	1. Hospital	1	LETICIA	Médico(a)	62	62	60	124	122	184	183		#NULL!	Femenino	0	1	1	62	183	1	1
1	14	27	1	2	1	1	1	#NULL!	23	4	22	1	5	COCAMA	1	1	1	1	1	2012-03-23	2007-08-21	1989-06-09	2007-08-20	2007-10-23	2007-12-01	2008-03-06	0	63	1. Hospital	2	PTO NARIÑO	Médico(a)	39	64	96	103	135	199	198	Subsidiado	1	Masculino	1	1	1	64	198	1	1
2	12	29	1	1	0	0	1	#NULL!	#NULL!	4	25	0	1	TICUNA	1	1	1	0	1	2012-03-10	2007-07-24	1986-06-05	2007-07-24	2007-10-14	2007-12-08	2008-04-11	0	82	3. Casa	1	LETICIA	Partero(a)	55	82	125	137	180	262	262	Subsidiado	1	Masculino	1	0	0	82	262	0	1
1	9	2	1	1	1	0	1	#NULL!	36	3	36	1	5	TICUNA	1	1	1	1	1	2011-07-27	2007-08-17	1975-01-01	2007-08-17	2007-10-13	2007-12-02	2008-03-05	0	57	3. Casa	2	PUERTO NARIÑO	Familiar	50	57	94	107	144	201	201	Subsidiado	1	Masculino	1	0	0	57	201	0	1
1	5	10	1	3	1	0	1	#NULL!	29	3	25	1	8	TICUNA	1	1	1	1	1	2011-07-24	2007-08-20	1986-06-08	2007-08-19	2007-10-11	2007-12-11	2008-03-03	0	52	3. Casa	2	PTO NARIÑO	Partero(a)	61	53	83	114	144	197	196	Subsidiado	1	Femenino	0	0	1	53	196	1	1
1	13	10	1	1	1	1	1	#NULL!	26	4	18	1	6	TICUNA	1	1	1	1	1	2011-12-04	2007-08-27	1993-02-07	2007-08-26	2007-10-11	2007-12-11	2008-03-03	0	45	1. Hospital	2	SOCORRO	Médico(a)	61	46	83	107	144	190	189	Subsidiado	1	Masculino	1	1	1	46	189	1	1
2	10	21	1	2	0	1	0	#NULL!	29	4	24	0	3	TICUNA	1	1	1	0	1	2012-03-06	2007-08-25	#NULL!	2007-08-24	2007-10-10	2008-04-07	2008-05-16	0	46	1. Hospital	1	LETICIA	Médico(a)	180	47	39	227	219	266	265	Subsidiado	1	Masculino	1	1	1	47	265	1	1
1	14	25	1	1	0	1	1	#NULL!	24	4	24	1	0	TICUNA	1	1	1	1	0	2012-03-23	2007-08-06	1987-04-26	2007-08-05	2007-10-05	2007-12-01	2007-12-28	0	60	1. Hospital	2	PTO NARIÑO	Médico(a)	57	61	27	118	84	145	144	Subsidiado	1	Femenino	0	1	1	61	144	1	1
1	11	13	1	1	0	1	1	#NULL!	32	4	23	1	6	COCAMA	1	1	1	0	1	2011-12-01	2007-07-12	1987-12-13	2007-07-11	2007-10-03	2007-12-13	2008-03-07	0	83	1. Hospital	2	LETICIA	Médico(a)	71	84	85	155	156	240	239	Subsidiado	1	Femenino	0	1	1	84	239	1	1
1	11	18	1	1	0	1	1	#NULL!	33	4	27	1	10		1	1	1	0	1	2011-12-01	2007-07-25	1984-02-21	2007-07-24	2007-10-03	2008-03-07	2008-04-24	0	70	1. Hospital	2	LETICIA	Médico(a)	156	71	48	227	204	275	274	Contributivo	2	Masculino	1	1	1	71	274	1	1
1	11	19	1	1	0	0	1	#NULL!	#NULL!	4	36	0	0	YAGUA	1	1	1	0	0	2011-12-01	2007-07-31	1975-06-25	2007-07-30	2007-10-03	2008-04-08	2008-04-25	1	64	3. Casa	2	PTO NARIÑO	Nadie	188	65	17	253	205	270	269	Ninguno	0	Femenino	0	0	1	65	269	1	1
1	18	4	1	1	1	1	1	#NULL!	25	4	25	1	11	TICUNA	1	1	1	1	1	2012-03-27	2007-08-07	1986-07-20	2007-08-06	2007-10-03	2007-12-01	2008-02-22	0	57	1. Hospital	2	PTO NARIÑO	Médico(a)	59	58	83	117	142	200	199	Subsidiado	1	Masculino	1	1	1	58	199	1	1
2	3	11	1	2	0	1	1	#NULL!	#NULL!	4	35	1	3	TICUNA	1	0	1	0	1	2011-09-10	2007-02-28	1975-10-31	2007-02-28	2007-10-02	2008-03-29	2008-08-25	0	216		1	LETICIA	Médico(a)	179	216	149	395	328	544	544	Subsidiado	1	Femenino	0	#NULL!	0	216	544	0	1
1	11	11	1	1	1	1	1	#NULL!	50	4	35	1	6	COCAMA	1	1	1	1	1	2011-12-01	2007-06-29	1976-08-24	2007-06-28	2007-08-27	2007-10-03	2007-12-13	0	59	1. Hospital	2	PTO NARIÑO	Enfermero(a)	37	60	71	97	108	168	167	Subsidiado	1	Masculino	1	1	1	60	167	1	1
3	1	1	1	1	1	1	1	#NULL!	27	4	24	1	9	TICUNA	1	1	1	1	1	2012-04-30	2007-05-29	1987-09-21	2007-05-29	2007-08-19	2007-10-02	2007-12-10	0	82	1. Hospital	4	LETICIA	Médico(a)	44	82	69	126	113	195	195	Subsidiado	1	Masculino	1	1	0	82	195	0	1
3	1	16	1	1	1	1	1	#NULL!	#NULL!	4	23	0	9	HUITOTO	1	1	1	1	1	2012-05-01	2007-06-12	1988-10-18	2007-06-11	2007-08-13	2007-10-22	2007-12-26	0	62	1. Hospital	4	TARAPACA	Médico(a)	70	63	65	133	135	198	197	Subsidiado	1	Masculino	1	1	1	63	197	1	1
1	11	2	1	2	0	1	1	#NULL!	36	4	25	1	2	TICUNA	1	0	1	0	1	2011-11-30	2007-05-02	1986-07-26	2007-05-02	2007-08-10	2007-10-04	2007-12-13	0	100	1. Hospital	2	LETICIA	Médico(a)	55	100	70	155	125	225	225	Subsidiado	1	Masculino	1	1	0	100	225	0	1
2	11	10	1	1	1	1	#NULL!	1	34	4	28	0	0	TICUNA	1	1	1	1	1	2012-03-08	2007-06-24	1983-10-01	2007-06-24	2007-08-08	2007-10-12	2007-11-28	0	45	1. Hospital	1	LETICIA	Médico(a)	65	45	47	110	112	157	157	Subsidiado	1	Femenino	0	1	0	45	157	0	1
3	8	9	1	1	0	1	1	#NULL!	44	5	41	1	3	TICUNA	1	0	1	0	1	2012-05-10	2007-04-27	1971-04-07	2007-04-26	2007-07-31	2007-12-12	2008-02-01	0	95	1. Hospital	3	LETICIA	Médico(a)	134	96	51	230	185	281	280	Subsidiado	1	Masculino	1	1	1	96	280	1	1
3	1	19	1	3	1	0	1	#NULL!	34	4	35	1	5	TICUNA	1	1	1	1	1	2012-05-01	2007-05-29	1977-01-18	2007-05-29	2007-07-30	2007-10-03	2007-11-23	0	62	3. Casa	4	TARAPACA	Partero(a)	65	62	51	127	116	178	178	Subsidiado	1	Femenino	0	0	0	62	178	0	1
1	8	8	2	1	0	1	1	#NULL!	#NULL!	4	42	1	1	TICUNA	1	0	1	0	1	2011-07-26	2007-03-04	#NULL!	2007-03-03	2007-07-18	2007-08-19	2007-10-11	1	136	1. Hospital	2	PUERTO NARIÑO	Médico(a)	32	137	53	169	85	222	221	Subsidiado	1	Femenino	0	1	1	137	221	1	1
1	2	9	1	1	1	1	1	#NULL!	25	4	23	1	5	TICUNA	1	1	1	1	1	2011-07-15	2007-05-08	1988-06-14	2007-05-08	2007-07-09	2007-08-22	2007-10-22	0	62	1. Hospital	2	PTO NARIÑO	Médico(a)	44	62	61	106	105	167	167	Subsidiado	1	Femenino	0	1	0	62	167	0	1
1	9	8	1	1	1	1	1	#NULL!	28	4	23	1	5	TICUNA	1	1	1	1	1	2011-07-27	2007-03-25	1987-09-27	2007-03-24	2007-06-06	2007-08-18	2007-10-13	0	73	1. Hospital	2	PUERTO NARIÑO	Médico(a)	73	74	56	147	129	203	202	Subsidiado	1	Femenino	0	1	1	74	202	1	1
1	13	4	2	1	1	1	1	#NULL!	#NULL!	4	24	1	1	TICUNA	1	1	1	1	1	2011-12-04	2007-02-01	1987-08-25	2007-01-31	2007-04-28	2007-07-13	2007-08-25	0	86	1. Hospital	2	LETICIA	Médico(a)	76	87	43	163	119	206	205	Subsidiado	1	Femenino	0	1	1	87	205	1	1
3	2	2	1	3	0	0	1	#NULL!	46	5	44	1	4	TICUNA	1	0	1	0	1	2012-05-03	2007-01-13	1967-11-22	2007-01-13	2007-04-24	2007-07-11	2007-10-11	0	101	3. Casa	3	TARAPACA	Partero(a)	78	101	92	179	170	271	271	Subsidiado	1	Femenino	0	0	0	101	271	0	1
2	12	18	1	2	1	1	1	#NULL!	#NULL!	5	39	0	2	TICUNA	1	1	1	1	1	2012-03-09	2007-02-19	1973-02-13	2007-02-18	2007-04-20	2007-06-22	2007-08-21	0	60	1. Hospital	1	LETICIA	Médico(a)	63	61	60	124	123	184	183	Subsidiado	1	Masculino	1	1	1	61	183	1	1
1	14	4	1	3	0	1	1	#NULL!	53	5	32	0	7	TICUNA	1	0	1	0	1	2011-12-19	2006-03-15	1979-12-06	2006-03-14	2007-04-16	2007-06-05	2007-07-31	1	397	1. Hospital	2	LETICIA	Médico(a)	50	398	56	448	106	504	503	Subsidiado	1	Masculino	1	1	1	398	503	1	1
2	12	36	1	2	1	0	1	#NULL!	29	5	#NULL!	1	0		1	1	1	1	1	2012-03-10	2007-01-14	#NULL!	2007-01-14	2007-03-20	2007-05-09	2007-06-22	0	65	3. Casa	1	LETICIA	Partero(a)	50	65	44	115	94	159	159	Subsidiado	1	Masculino	1	0	0	65	159	0	1
2	12	9	1	2	1	0	1	#NULL!	27	5	24	0	0	TICUNA	1	1	1	1	1	2012-03-09	2006-12-03	1987-05-25	2006-12-03	2007-03-02	2007-04-03	2007-05-09	0	89	3. Casa	1	LETICIA	Partero(a)	32	89	36	121	68	157	157	Subsidiado	1	Femenino	0	0	0	89	157	0	1
3	2	10	2	2	1	1	1	#NULL!	28	5	26	1	10	TICUNA	1	1	1	1	1	2012-05-03	2006-12-04	1985-06-10	2006-12-03	2007-02-04	2007-04-04	2007-06-07	0	62	1. Hospital	3	LETICIA	Médico(a)	59	63	64	122	123	186	185	Subsidiado	1	Masculino	1	1	1	63	185	1	1
2	12	45	1	2	0	1	1	#NULL!	34	5	32	1	0		1	0	1	1	1	2012-03-10	2006-10-25	1980-01-05	2006-10-24	2007-01-27	2007-03-31	2007-05-09	0	94	1. Hospital	1	LETICIA	Médico(a)	63	95	39	158	102	197	196	Contributivo	2	Masculino	1	1	1	95	196	1	1
1	16	1	1	2	1	1	1	#NULL!	34	5	31	1	1	YAGUA	1	1	1	1	1	2012-03-24	2006-11-20	1980-11-12	2006-11-19	2007-01-22	2007-03-21	2007-04-29	1	63	1. Hospital	2	PTO NARIÑO	Médico(a)	58	64	39	122	97	161	160	Subsidiado	1	Femenino	0	1	1	64	160	1	1
3	5	3	1	1	0	0	1	#NULL!	37	5	26	1	2	TICUNA	1	1	0	1	1	2012-05-07	2006-11-20	1985-07-18	2006-11-20	2007-01-17	2007-02-15	2007-04-23	0	58	3. Casa	3	TARAPACA	Familiar	29	58	67	87	96	154	154	Subsidiado	1	Femenino	0	0	0	58	154	0	1
1	13	4	1	2	0	1	1	#NULL!	46	5	43	1	5	TICUNA	1	0	1	0	1	2011-12-04	2006-10-01	1968-04-30	2006-09-30	2007-01-16	2007-04-28	2007-07-13	0	107	1. Hospital	2	LETICIA	Médico(a)	102	108	76	210	178	286	285	Subsidiado	1	Femenino	0	1	1	108	285	1	1
2	12	21	1	2	1	1	1	#NULL!	29	5	25	1	5	COCAMA	1	1	1	1	1	2012-03-09	2006-10-19	1986-11-10	2006-10-18	2006-12-18	2007-02-16	2007-03-30	0	60	1. Hospital	1	LETICIA	Médico(a)	60	61	42	121	102	163	162	Subsidiado	1	Masculino	1	1	1	61	162	1	1
2	12	39	1	1	1	0	1	#NULL!	#NULL!	5	39	0	0		1	1	1	1	1	2012-03-10	2006-10-13	1972-06-26	2006-10-13	2006-12-15	2007-02-15	2007-03-30	0	63	3. Casa	1	LETICIA	Partero(a)	62	63	43	125	105	168	168	Subsidiado	1	Femenino	0	0	0	63	168	0	1
2	10	8	1	3	1	1	1	#NULL!	35	5	30	1	5	TICUNA	1	1	1	1	1	2012-03-05	2006-09-30	1982-02-01	2006-09-30	2006-12-15	2007-01-16	2007-03-25	0	76	1. Hospital	1	Leticia	Médico(a)	32	76	68	108	100	176	176	Subsidiado	1	Femenino	0	1	0	76	176	0	1
3	1	21	1	1	0	1	1	#NULL!	32	5	28	1	14		1	0	1	0	1	2012-05-01	2006-09-09	1983-08-02	2006-09-08	2006-12-15	2007-02-05	2007-04-12	0	97	1. Hospital	4	LETICIA	Médico(a)	52	98	66	150	118	216	215	Subsidiado	1	Masculino	1	1	1	98	215	1	1
3	1	35	1	1	1	1	1	#NULL!	29	5	26	1	11	TICUNA	1	1	1	1	1	2012-05-11	2006-09-14	1986-04-03	2006-09-13	2006-11-29	2007-01-17	2007-03-09	0	76	1. Hospital	4	TARAPACA	Médico(a)	49	77	51	126	100	177	176	Subsidiado	1	Masculino	1	1	1	77	176	1	1
2	10	1	1	1	0	1	1	#NULL!	30	5	#NULL!	1	0		1	0	1	0	1	2012-03-05	2006-05-15	#NULL!	2006-05-14	2006-11-22	2007-03-25	2007-05-05	0	191	1. Hospital	1	Santa Sofia	Médico(a)	123	192	41	315	164	356	355	Subsidiado	1	Femenino	0	1	1	192	355	1	1
2	8	1	1	2	1	1	1	#NULL!	65	5	48	1	5	COCAMA	1	1	1	1	1	2011-09-17	2006-09-18	1963-04-09	2006-09-17	2006-11-17	2007-01-17	2007-03-20	0	60	1. Hospital	1	LETICIA	Médico(a)	61	61	62	122	123	184	183	Contributivo	2	Masculino	1	1	1	61	183	1	1
1	4	9	1	1	1	1	1	#NULL!	28	4	18	1	7	COCAMA	1	1	1	1	1	2011-07-20	2006-09-10	1992-08-03	2006-09-10	2006-11-15	2007-01-15	2007-02-15	1	66	1. Hospital	2	TARAPACA	Médico(a)	61	66	31	127	92	158	158		#NULL!	Masculino	1	1	0	66	158	0	1
3	1	42	1	2	0	0	1	#NULL!	32	5	27	0	3	HUITOTO	1	1	1	0	1	2012-05-11	2006-08-16	1985-02-12	2006-08-15	2006-11-07	2007-07-31	2008-05-06	0	83	3. Casa	4	TARAPACA	Familiar	266	84	280	350	546	630	629	Subsidiado	1	Masculino	1	0	1	84	629	1	1
3	2	13	1	4	0	1	1	#NULL!	42	6	27	1	5	TICUNA	1	0	1	0	1	2012-05-03	2006-03-20	1984-12-29	2006-03-19	2006-11-04	2006-12-05	2007-01-05	0	229	1. Hospital	3	LETICIA	Médico(a)	31	230	31	261	62	292	291	Subsidiado	1	Masculino	1	1	1	230	291	1	1
2	11	48	1	3	0	0	1	#NULL!	39	5	40	0	4	TICUNA	1	0	1	0	1	2012-03-08	2006-07-16	1972-03-03	2006-07-15	2006-10-18	2007-03-28	2007-05-07	1	94	3. Casa	1	LETICIA	Partero(a)	161	95	40	256	201	296	295	Subsidiado	1	Femenino	0	0	1	95	295	1	1
2	3	4	1	1	0	1	1	#NULL!	#NULL!	5	21	1	9	TICUNA	1	1	1	0	1	2011-09-09	2006-07-26	1990-04-09	2006-07-25	2006-10-09	2006-12-05	2007-03-18	0	75	1. Hospital	1	Leticia	Médico(a)	57	76	103	133	160	236	235	Subsidiado	1	Masculino	1	1	1	76	235	1	1
2	10	4	1	2	1	1	1	#NULL!	40	5	25	1	5	TICUNA	1	1	1	1	1	2012-03-05	2006-07-17	1986-11-01	2006-07-16	2006-10-03	2006-12-01	2007-01-30	0	78	1. Hospital	1	Leticia	Médico(a)	59	79	60	138	119	198	197	Subsidiado	1	Masculino	1	1	1	79	197	1	1
1	15	11	1	1	1	#NULL!	1	#NULL!	#NULL!	5	27	1	0	YAGUA	1	1	1	1	1	2012-03-24	2006-07-19	1985-03-12	2006-07-19	2006-09-23	2006-11-20	2007-01-22	1	66		2			58	66	63	124	121	187	187		#NULL!	Femenino	0	#NULL!	0	66	187	0	1
2	3	14	2	2	0	1	1	#NULL!	27	5	25	0	5	COCAMA	1	1	1	0	1	2011-09-10	2006-07-07	1986-05-15	2006-07-07	2006-09-11	2006-11-08	2007-02-27	0	66	1. Hospital	1	PTO NARIÑO	Médico(a)	58	66	111	124	169	235	235	Subsidiado	1	Masculino	1	1	0	66	235	0	1
2	10	12	1	1	0	1	1	#NULL!	32	5	26	1	11	TICUNA	1	1	1	0	1	2012-03-05	2006-06-29	1985-12-13	2006-06-28	2006-09-07	2006-12-19	2007-03-25	0	70	1. Hospital	1	Leticia	Médico(a)	103	71	96	174	199	270	269	Subsidiado	1	Femenino	0	1	1	71	269	1	1
3	3	4	1	2	0	0	0	#NULL!	47	5	44	0	0	TICUNA	1	0	1	0	1	2012-05-06	2006-05-25	1968-03-19	2006-05-24	2006-09-03	2006-10-30	2007-02-10	1	101	3. Casa	3	TARAPACA	Partero(a)	57	102	103	159	160	262	261	Subsidiado	1	Femenino	0	0	1	102	261	1	1
2	11	31	1	2	1	0	1	#NULL!	#NULL!	5	26	1	0	TICUNA	1	1	1	1	1	2012-03-08	2006-06-21	1985-09-25	2006-06-20	2006-08-26	2006-10-18	2006-12-15	0	66	3. Casa	1	LETICIA	Familiar	53	67	58	120	111	178	177	Subsidiado	1	Femenino	0	0	1	67	177	1	1
1	5	12	1	3	0	0	1	#NULL!	32	5	38	1	1	TICUNA	1	0	1	0	1	2011-07-24	2006-02-24	1973-05-18	2006-02-24	2006-08-24	2006-09-27	2006-12-01	0	181	3. Casa	2	PTO NARIÑO	Familiar	34	181	65	215	99	280	280	Subsidiado	1	Masculino	1	0	0	181	280	0	1
2	9	3	1	3	1	1	1	#NULL!	36	5	42	1	2	TICUNA	1	1	1	1	1	2011-09-18	2006-06-16	1969-07-14	2006-06-16	2006-08-22	2006-10-15	2006-12-11	0	67	1. Hospital	1	LETICIA	Médico(a)	54	67	57	121	111	178	178	Subsidiado	1	Femenino	0	1	0	67	178	0	1
2	7	2	1	1	0	1	1	#NULL!	26	5	23	1	5	TICUNA	1	1	1	0	1	2011-09-16	2006-06-02	1988-07-27	2006-06-02	2006-08-18	2007-05-02	2007-06-25	0	77	1. Hospital	1	LETICIA	Médico(a)	257	77	54	334	311	388	388	Subsidiado	1	Femenino	0	1	0	77	388	0	1
2	4	8	1	1	1	0	1	#NULL!	#NULL!	5	49	0	0	TICUNA	1	1	1	1	1	2011-09-12	2006-06-08	1962-07-14	2006-06-08	2006-08-18	2006-10-10	2006-12-07	1	71	3. Casa	1	LETICIA	Nadie	53	71	58	124	111	182	182	Subsidiado	1	Masculino	1	0	0	71	182	0	1
1	14	2	1	2	0	1	1	#NULL!	28	5	28	1	10	TICUNA	1	0	1	1	1	2011-12-09	2006-05-16	1983-07-08	2006-05-16	2006-08-16	2006-09-21	2006-11-25	0	92	1. Hospital	2	PTO NARIÑO	Médico(a)	36	92	65	128	101	193	193	Subsidiado	1	Masculino	1	1	0	92	193	0	1
2	1	5	1	2	0	1	1	#NULL!	24	5	25	1	10	TICUNA	1	0	1	0	1	2011-09-07	2006-03-20	1986-08-21	2006-03-20	2006-08-15	2006-10-06	2006-12-03	0	148	1. Hospital	1	Leticia	Médico(a)	52	148	58	200	110	258	258	Subsidiado	1	Masculino	1	1	0	148	258	0	1
3	1	26	1	3	0	1	#NULL!	#NULL!	33	6	36	1	3	BORA	1	0	1	0	1	2012-05-02	2006-04-10	1975-10-19	2006-04-09	2006-07-17	2006-09-28	2007-03-22	0	98	1. Hospital	4	LETICIA	Médico(a)	73	99	175	172	248	347	346	Subsidiado	1	Masculino	1	1	1	99	346	1	1
3	1	3	1	2	0	0	#NULL!	#NULL!	44	6	37	1	2	COCAMA	1	0	1	0	1	2012-04-30	2006-03-09	1974-11-22	2006-03-08	2006-07-17	2006-09-23	2006-11-07	0	130	3. Casa	4	TARAPACA	Nadie	68	131	45	199	113	244	243	Subsidiado	1	Masculino	1	0	1	131	243	1	1
1	16	6	1	1	0	1	1	#NULL!	16	6	23	1	5	TICUNA	1	0	1	0	1	2012-03-24	2006-03-10	1988-12-25	2006-03-09	2006-06-23	2006-08-10	2007-02-20	0	105	1. Hospital	2	PTO NARIÑO	Médico(a)	48	106	194	154	242	348	347	Subsidiado	1	Masculino	1	1	1	106	347	1	1
1	18	5	1	3	0	0	#NULL!	1	39	6	32	1	4	TICUNA	1	0	1	0	1	2012-03-27	2006-02-24	1980-01-15	2006-02-23	2006-06-15	2006-08-21	2006-10-12	0	111	3. Casa	2	LETICIA	Partero(a)	67	112	52	179	119	231	230	Subsidiado	1	Femenino	0	0	1	112	230	1	1
2	12	37	1	2	1	1	1	#NULL!	#NULL!	5	30	1	0	TICUNA	1	1	1	1	1	2012-03-10	2006-04-14	1982-02-04	2006-04-13	2006-06-13	2006-08-28	2006-10-20	0	60	1. Hospital	1	LETICIA	Médico(a)	76	61	53	137	129	190	189	Subsidiado	1	Femenino	0	1	1	61	189	1	1
3	4	4	1	1	0	1	1	#NULL!	38	6	32	1	3	HUITOTO	1	0	1	0	1	2012-05-10	2005-09-03	1979-07-16	2005-09-02	2006-05-26	2006-09-06	2006-11-01	1	265	1. Hospital	3	TARAPACA	Médico(a)	103	266	56	369	159	425	424	Subsidiado	1	Femenino	0	1	1	266	424	1	1
3	1	6	1	3	1	1	1	#NULL!	49	6	39	1	2	TICUNA	1	1	1	1	1	2012-04-30	2006-03-21	1972-07-08	2006-03-20	2006-05-22	2006-07-17	2006-09-23	0	62	1. Hospital	4	LETICIA	Médico(a)	56	63	68	119	124	187	186	Contributivo	2	Masculino	1	1	1	63	186	1	1
3	5	1	1	2	0	1	1	#NULL!	30	6	39	1	0	TICUNA	1	0	1	1	1	2012-05-07	2006-02-10	1973-03-06	2006-02-09	2006-05-17	2006-07-22	2006-09-07	1	96	2. Centro de salud	3	TARAPACA	Médico(a)	66	97	47	163	113	210	209	Subsidiado	1	Masculino	1	1	1	97	209	1	1
2	9	2	1	2	1	1	1	#NULL!	29	5	30	1	4	TICUNA	1	1	1	1	1	2011-09-17	2006-02-20	1981-05-18	2006-02-20	2006-04-22	2006-06-17	2006-08-23	1	61	1. Hospital	1	LETICIA	Médico(a)	56	61	67	117	123	184	184	Subsidiado	1	Femenino	0	1	0	61	184	0	1
2	12	32	1	3	1	0	1	#NULL!	39	6	38	1	3	TICUNA	1	1	1	1	1	2012-03-10	2006-02-17	1973-08-29	2006-02-17	2006-04-19	2006-06-22	2006-08-28	0	61	3. Casa	1	LETICIA	Partero(a)	64	61	67	125	131	192	192	Subsidiado	1	Femenino	0	0	0	61	192	0	1
2	10	2	1	2	0	1	1	#NULL!	39	6	25	1	4	TICUNA	1	0	1	0	1	2012-03-05	2006-01-14	1986-05-03	2006-01-13	2006-04-15	2006-06-06	2007-06-30	0	91	1. Hospital	1	Leticia	Médico(a)	52	92	389	144	441	533	532	Subsidiado	1	Masculino	1	1	1	92	532	1	1
2	10	18	1	1	1	1	1	#NULL!	#NULL!	6	20	1	0	TICUNA	1	1	1	1	1	2012-03-05	2006-01-20	1991-05-24	2006-01-20	2006-03-21	2006-05-02	2006-06-06	0	60	1. Hospital	1	LETICIA	Médico(a)	42	60	35	102	77	137	137	Subsidiado	1	Femenino	0	1	0	60	137	0	1
3	1	24	2	2	0	1	1	#NULL!	30	6	25	1	3		1	0	1	0	1	2012-05-02	2005-11-29	1986-10-07	2005-11-28	2006-02-27	2006-04-29	2006-07-30	0	90	1. Hospital	4	LETICIA	Médico(a)	61	91	92	152	153	244	243	Subsidiado	1	Femenino	0	1	1	91	243	1	1
1	8	6	1	1	0	1	1	#NULL!	34	5	33	0	0	TICUNA	1	0	1	0	1	2011-07-26	2005-10-30	1978-05-26	2005-10-29	2006-02-22	2006-05-22	2006-09-29	0	115	1. Hospital	2	PUERTO NARIÑO	Médico(a)	89	116	130	205	219	335	334	Subsidiado	1	Femenino	0	1	1	116	334	1	1
3	8	4	1	1	0	1	0	#NULL!	#NULL!	6	24	1	8	TICUNA	1	0	0	1	1	2012-05-08	2005-10-14	1988-01-01	2005-10-13	2006-02-09	2006-03-10	2006-04-12	0	118	1. Hospital	3	TARAPACA	Médico(a)	29	119	33	148	62	181	180	Subsidiado	1	Masculino	1	1	1	119	180	1	1
2	12	18	1	1	1	1	1	#NULL!	#NULL!	6	39	0	2	TICUNA	1	1	1	1	1	2012-03-09	2005-11-12	1973-02-13	2005-11-11	2006-01-12	2006-03-13	2006-04-21	0	61	1. Hospital	1	LETICIA	Médico(a)	60	62	39	122	99	161	160	Subsidiado	1	Masculino	1	1	1	62	160	1	1
2	8	4	1	4	0	1	1	#NULL!	#NULL!	5	52	1	5	TICUNA	1	1	1	0	1	2011-09-17	2005-09-22	1959-02-02	2005-09-22	2005-12-06	2006-02-26	2006-08-28	0	75	1. Hospital	1	LETICIA	Médico(a)	82	75	183	157	265	340	340	Subsidiado	1	Masculino	1	1	0	75	340	0	1
2	1	11	1	3	0	0	1	#NULL!	33	5	31	0	5	TICUNA	1	1	1	0	1	2011-09-07	2005-10-10	1980-03-28	2005-10-10	2005-11-28	2006-02-19	2006-06-09	1	49	3. Casa	1	Leticia	Partero(a)	83	49	110	132	193	242	242	Subsidiado	1	Femenino	0	0	0	49	242	0	1
3	1	41	1	2	1	1	1	#NULL!	#NULL!	6	32	1	6	HUITOTO	1	1	1	1	1	2012-05-11	2005-09-18	1979-11-06	2005-09-18	2005-11-23	2006-01-18	2006-03-18	0	66	1. Hospital	4	TARAPACA	Médico(a)	56	66	59	122	115	181	181	Subsidiado	1	Masculino	1	1	0	66	181	0	1
2	8	3	1	2	0	1	1	#NULL!	27	6	#NULL!	1	0		1	1	1	0	1	2011-09-17	2005-08-31	#NULL!	2005-08-31	2005-10-31	2006-02-14	2006-04-14	0	61	1. Hospital	1		Médico(a)	106	61	59	167	165	226	226	Subsidiado	1	Femenino	0	1	0	61	226	0	1
2	10	22	1	4	0	1	1	#NULL!	41	6	37	1	5	TICUNA	1	0	1	0	1	2012-03-06	2005-07-08	1974-05-13	2005-07-08	2005-10-21	2005-12-05	2006-04-15	0	105	1. Hospital	1	LETICIA	Enfermero(a)	45	105	131	150	176	281	281	Subsidiado	1	Femenino	0	1	0	105	281	0	1
1	5	1	1	1	0	1	1	#NULL!	#NULL!	6	34	0	3	TICUNA	1	0	1	0	1	2011-07-22	2005-07-07	#NULL!	2005-07-06	2005-10-12	2006-02-26	2006-08-25	0	97	1. Hospital	2	PTO NARIÑO	Médico(a)	137	98	180	235	317	415	414	Subsidiado	1	Masculino	1	1	1	98	414	1	1
1	14	3	1	1	0	1	1	#NULL!	27	6	24	1	7	TICUNA	1	1	1	0	1	2011-12-09	2005-07-28	1987-03-25	2005-07-27	2005-10-09	2006-02-20	2006-03-27	0	73	1. Hospital	2	PTO NARIÑO	Enfermero(a)	134	74	35	208	169	243	242	Subsidiado	1	Femenino	0	1	1	74	242	1	1
1	5	6	1	2	1	1	1	#NULL!	27	5	26	1	10	TICUNA	1	1	1	1	1	2011-07-23	2005-08-08	1985-02-05	2005-08-07	2005-10-08	2005-12-01	2006-02-07	0	61	1. Hospital	2	PTO NARIÑO	Médico(a)	54	62	68	116	122	184	183	Subsidiado	1	Femenino	0	1	1	62	183	1	1
1	17	1	1	2	0	1	1	#NULL!	30	6	31	0	5	YAGUA	1	0	1	0	1	2012-03-25	2005-06-02	1980-11-05	2005-06-02	2005-10-05	2005-11-30	2006-03-10	1	125	1. Hospital	2	LETICIA	Médico(a)	56	125	100	181	156	281	281	Subsidiado	1	Masculino	1	1	0	125	281	0	1
1	11	13	1	2	0	1	1	#NULL!	32	6	23	1	6	COCAMA	1	0	1	0	1	2011-12-01	2005-06-22	1987-12-13	2005-06-22	2005-10-03	2005-12-23	2006-02-15	0	103	1. Hospital	2	LETICIA	Médico(a)	81	103	54	184	135	238	238	Subsidiado	1	Femenino	0	1	0	103	238	0	1
1	11	17	1	1	1	1	1	#NULL!	29	6	24	1	5	COCAMA	1	1	1	1	1	2011-12-01	2005-08-11	1987-10-20	2005-08-10	2005-10-03	2005-12-23	2006-02-15	0	53	1. Hospital	2	LETICIA	Médico(a)	81	54	54	135	135	189	188	Subsidiado	1	Masculino	1	1	1	54	188	1	1
3	1	18	1	1	1	1	0	#NULL!	#NULL!	6	49	0	3	TICUNA	1	1	1	1	1	2012-05-01	2005-07-23	1962-09-21	2005-07-22	2005-09-26	2005-11-26	2006-01-17	0	65	1. Hospital	4	TARAPACA	Médico(a)	61	66	52	127	113	179	178	Subsidiado	1	Femenino	0	1	1	66	178	1	1
3	1	32	1	1	0	1	1	#NULL!	35	6	38	0	5	HUITOTO	1	1	1	0	1	2012-05-02	2005-06-29	1974-02-06	2005-06-29	2005-09-20	2005-11-15	2006-02-28	1	83	1. Hospital	4	TARAPACA	Médico(a)	56	83	105	139	161	244	244	Subsidiado	1	Femenino	0	1	0	83	244	0	1
1	17	11	1	1	1	1	1	#NULL!	26	6	21	#NULL!	5	COCAMA	1	1	1	1	1	2012-03-26	2005-06-29	1990-11-27	2005-06-29	2005-09-12	2005-10-26	2005-12-20	#NULL!	75	1. Hospital	2	LETICIA	Médico(a)	44	75	55	119	99	174	174	Subsidiado	1	Masculino	1	1	0	75	174	0	1
3	1	46	1	1	1	1	1	#NULL!	48	6	35	1	8		1	1	1	1	1	2012-05-12	2005-06-22	1977-01-19	2005-06-21	2005-08-30	2005-10-31	2005-12-21	0	69	1. Hospital	4	BRASIL	Médico(a)	62	70	51	132	113	183	182	Subsidiado	1	Femenino	0	1	1	70	182	1	1
3	1	44	1	1	1	1	1	#NULL!	23	6	23	1	11	TICUNA	1	1	1	1	1	2012-05-12	2005-06-03	1988-05-14	2005-06-02	2005-08-03	2005-10-11	2005-12-06	0	61	1. Hospital	4	TARAPACA	Médico(a)	69	62	56	131	125	187	186	Subsidiado	1	Masculino	1	1	1	62	186	1	1
1	6	4	1	2	0	1	1	#NULL!	26	6	23	1	5		1	1	1	1	0	2011-07-25	2005-05-09	1988-03-16	2005-05-08	2005-07-29	2005-10-12	2005-11-11	0	81	1. Hospital	2	PTO NARIÑO	Médico(a)	75	82	30	157	105	187	186	Subsidiado	1	Masculino	1	1	1	82	186	1	1
3	1	42	1	1	0	1	1	#NULL!	32	7	27	0	3	HUITOTO	1	0	1	0	1	2012-05-11	2005-03-04	1985-02-12	2005-03-03	2005-07-15	2006-02-15	2006-07-12	0	133	1. Hospital	4	TARAPACA	Médico(a)	215	134	147	349	362	496	495	Subsidiado	1	Masculino	1	1	1	134	495	1	1
3	1	42	2	3	0	1	0	#NULL!	33	7	30	0	0	HUITOTO	1	0	1	0	1	2012-05-11	2005-02-22	1981-07-23	2005-02-21	2005-07-15	2005-08-29	2005-09-29	0	143	1. Hospital	4	TARAPACA	Médico(a)	45	144	31	189	76	220	219	Subsidiado	1	Masculino	1	1	1	144	219	1	1
1	13	13	1	1	1	1	1	#NULL!	38	6	34	1	5	TICUNA	1	1	1	1	1	2011-12-05	2005-04-13	1977-07-03	2005-04-12	2005-06-14	2005-07-24	2005-10-07	0	62	1. Hospital	2	LETICIA	Médico(a)	40	63	75	103	115	178	177	Subsidiado	1	Masculino	1	1	1	63	177	1	1
1	3	2	1	3	1	0	1	#NULL!	#NULL!	6	31	1	2	TICUNA	1	1	1	1	1	2011-07-17	2005-04-06	#NULL!	2005-04-06	2005-06-13	2005-07-19	2005-10-18	1	68	3. Casa	2	PTO NARIÑO	Partero(a)	36	68	91	104	127	195	195	Subsidiado	1	Masculino	1	0	0	68	195	0	1
2	10	11	1	2	1	1	1	#NULL!	41	6	41	1	11		1	1	1	1	1	2012-03-05	2005-03-23	1970-11-20	2005-03-22	2005-05-27	2005-07-26	2005-09-23	0	65	1. Hospital	1	Leticia	Médico(a)	60	66	59	126	119	185	184	Contributivo	2	Femenino	0	1	1	66	184	1	1
1	13	4	1	1	0	1	1	#NULL!	46	6	43	1	5	TICUNA	1	1	0	1	1	2011-12-04	2005-02-22	1968-04-30	2005-02-22	2005-05-17	2005-06-16	2005-07-24	0	84	1. Hospital	2	LETICIA	Médico(a)	30	84	38	114	68	152	152	Subsidiado	1	Masculino	1	1	0	84	152	0	1
1	18	8	1	2	0	0	1	#NULL!	28	7	24	1	3	TICUNA	1	0	0	0	1	2012-03-27	2004-09-17	1987-11-20	2004-09-17	2005-04-28	2005-05-25	2008-05-20	1	223	3. Casa	2	LETICIA	Familiar	27	223	1091	250	1118	1341	1341	Subsidiado	1	Femenino	0	0	0	223	1341	0	1
1	18	8	2	1	1	0	1	#NULL!	48	7	25	1	0	TICUNA	1	1	1	1	1	2012-03-27	2005-02-14	#NULL!	2005-02-14	2005-04-14	2005-06-27	2005-08-18	1	59	3. Casa	2	PTO NARIÑO	Familiar	74	59	52	133	126	185	185	Subsidiado	1	Femenino	0	0	0	59	185	0	1
2	10	20	1	1	1	1	1	#NULL!	#NULL!	7	24	1	0	TICUNA	1	1	1	1	1	2012-03-06	2005-01-27	1987-03-11	2005-01-26	2005-04-11	2005-06-28	2005-08-12	0	74	1. Hospital	1	LETICIA	Médico(a)	78	75	45	153	123	198	197	Subsidiado	1	Masculino	1	1	1	75	197	1	1
2	3	7	1	4	0	1	1	#NULL!	38	6	40	1	7	TICUNA	1	1	1	0	1	2011-09-09	2005-01-24	1970-10-24	2005-01-23	2005-04-05	2005-06-22	2005-08-24	0	71	1. Hospital	1	Leticia	Médico(a)	78	72	63	150	141	213	212	Subsidiado	1	Femenino	0	1	1	72	212	1	1
1	16	1	1	1	0	1	1	#NULL!	34	7	31	1	1	YAGUA	0	1	1	0	1	2012-03-24	2005-02-19	1980-11-12	2005-02-18	2005-03-10	2005-05-18	2006-02-21	1	19	1. Hospital	2	PTO NARIÑO	Médico(a)	69	20	279	89	348	368	367	Subsidiado	1	Masculino	1	1	1	20	367	1	1
2	12	69	1	1	1	1	1	#NULL!	20	7	24	0	4	TICUNA	1	1	1	1	1	2012-03-10	2004-11-27	1988-01-26	2004-11-26	2005-01-26	2005-03-31	2005-05-27	0	60	1. Hospital	1	LETICIA	Médico(a)	64	61	57	125	121	182	181	Subsidiado	1	Masculino	1	1	1	61	181	1	1
1	6	6	1	1	1	1	1	#NULL!	#NULL!	6	27	0	5	TICUNA	1	1	1	1	1	2011-07-25	2004-10-28	1983-10-27	2004-10-27	2004-12-27	2005-02-28	2005-04-28	0	60	1. Hospital	2	TARAPACA	Médico(a)	63	61	59	124	122	183	182	Subsidiado	1	Masculino	1	1	1	61	182	1	1
3	1	5	1	1	1	1	0	#NULL!	41	7	37	1	11		1	1	1	1	1	2012-04-30	2004-10-21	1975-01-08	2004-10-21	2004-12-01	2005-01-01	2005-05-10	0	41	2. Centro de salud	4	TARAPACA	Médico(a)	31	41	129	72	160	201	201	Contributivo	2	Masculino	1	1	0	41	201	0	1
2	10	23	1	1	0	1	1	#NULL!	27	7	27	0	5	TICUNA	1	1	0	1	1	2012-03-06	2004-09-16	1984-06-03	2004-09-15	2004-11-16	2004-12-16	2005-02-01	0	61	1. Hospital	1	LETICIA	Enfermero(a)	30	62	47	92	77	139	138	Subsidiado	1	Masculino	1	1	1	62	138	1	1
3	1	44	2	1	1	1	1	#NULL!	30	7	30	1	6	TICUNA	1	1	1	1	1	2012-05-12	2004-09-14	#NULL!	2004-09-13	2004-11-11	2005-01-14	2005-03-18	0	58	1. Hospital	4	LETICIA	Médico(a)	64	59	63	123	127	186	185	Subsidiado	1	Femenino	0	1	1	59	185	1	1
1	18	6	1	1	1	1	1	#NULL!	32	7	28	1	4	COCAMA	1	1	1	1	1	2012-03-27	2004-09-04	1983-05-14	2004-09-04	2004-11-08	2004-12-20	2005-01-28	0	65	1. Hospital	2	PTO NARIÑO	Médico(a)	42	65	39	107	81	146	146	Subsidiado	1	Femenino	0	1	0	65	146	0	1
2	7	3	1	1	0	1	1	#NULL!	38	7	29	0	3	TICUNA	1	0	1	0	1	2011-09-16	2004-05-21	1982-06-11	2004-05-21	2004-11-01	2004-12-20	2005-04-23	1	164	1. Hospital	1		Médico(a)	49	164	124	213	173	337	337	Subsidiado	1	Femenino	0	1	0	164	337	0	1
1	4	27	1	2	0	1	1	#NULL!	29	7	31	1	12		1	0	1	0	1	2011-07-21	2004-07-02	1980-06-13	2004-07-02	2004-10-30	2005-01-14	2005-02-19	0	120	1. Hospital	2	LETICIA	Médico(a)	76	120	36	196	112	232	232	Subsidiado	1	Femenino	0	1	0	120	232	0	1
2	5	3	1	3	1	1	1	#NULL!	30	7	29	1	0	TICUNA	1	1	1	1	1	2011-09-14	2004-09-13	1982-07-31	2004-09-12	2004-10-30	2004-12-19	2005-02-23	0	47	1. Hospital	1	LETICIA	Médico(a)	50	48	66	98	116	164	163	Subsidiado	1	Masculino	1	1	1	48	163	1	1
3	4	5	1	1	1	1	0	#NULL!	27	7	24	0	6	HUITOTO	1	1	1	1	1	2012-05-10	2004-08-06	1987-10-29	2004-08-05	2004-10-26	2004-12-26	2005-02-25	0	81	1. Hospital	3	TARAPACA	Enfermero(a)	61	82	61	143	122	204	203	Subsidiado	1	Masculino	1	1	1	82	203	1	1
2	12	41	1	1	1	1	1	#NULL!	19	7	26	1	0	TICUNA	1	1	1	1	1	2012-03-10	2004-08-10	#NULL!	2004-08-09	2004-10-21	2004-12-10	2005-03-01	0	72	1. Hospital	1	LETICIA	Médico(a)	50	73	81	123	131	204	203	Subsidiado	1	Masculino	1	1	1	73	203	1	1
2	11	36	1	1	0	1	1	#NULL!	36	7	27	1	0	TICUNA	1	1	1	1	0	2012-03-08	2004-07-07	1985-02-09	2004-07-07	2004-09-07	2004-11-06	2004-12-06	0	62	1. Hospital	1	LETICIA	Médico(a)	60	62	30	122	90	152	152	Subsidiado	1	Masculino	1	1	0	62	152	0	1
2	8	5	1	2	0	1	1	#NULL!	39	7	39	1	5	TICUNA	1	1	1	1	0	2011-09-17	2004-06-25	1971-11-17	2004-06-24	2004-08-28	2004-11-02	2004-12-02	#NULL!	64	1. Hospital	1	LETICIA	Médico(a)	66	65	30	131	96	161	160	Subsidiado	1		#NULL!	1	1	65	160	1	1
2	9	4	1	3	0	1	1	#NULL!	39	7	36	1	3	TICUNA	1	0	1	1	1	2011-09-18	2004-05-22	#NULL!	2004-05-21	2004-08-28	2004-09-30	2004-12-02	0	98	1. Hospital	1	LETICIA	Médico(a)	33	99	63	132	96	195	194	Subsidiado	1	Masculino	1	1	1	99	194	1	1
2	9	2	1	1	0	1	1	#NULL!	29	7	30	1	4	TICUNA	1	0	1	1	0	2011-09-17	2004-04-13	1981-05-18	2004-04-12	2004-08-12	2004-09-22	2004-10-21	1	121	1. Hospital	1	LETICIA	Médico(a)	41	122	29	163	70	192	191	Subsidiado	1	Femenino	0	1	1	122	191	1	1
2	11	15	1	2	0	1	1	#NULL!	#NULL!	7	31	1	0	TICUNA	1	0	1	1	1	2012-03-08	2004-04-25	1980-08-05	2004-04-24	2004-07-26	2004-09-27	2004-10-28	1	92	1. Hospital	1	LETICIA	Médico(a)	63	93	31	156	94	187	186	Subsidiado	1	Masculino	1	1	1	93	186	1	1
2	4	7	1	1	0	1	1	#NULL!	#NULL!	7	25	1	0	COCAMA	1	1	1	0	1	2011-09-12	2004-05-09	1986-06-14	2004-05-08	2004-06-22	2004-10-14	2005-02-22	0	44	1. Hospital	1	LETICIA	Médico(a)	114	45	131	159	245	290	289	Subsidiado	1	Femenino	0	1	1	45	289	1	1
2	10	2	1	1	0	1	1	#NULL!	39	8	25	1	4	TICUNA	1	0	1	0	1	2012-03-05	2004-02-06	1986-05-03	2004-02-05	2004-06-04	2004-08-03	2004-09-28	0	119	1. Hospital	1	Leticia	Médico(a)	60	120	56	180	116	236	235	Subsidiado	1	Femenino	0	1	1	120	235	1	1
3	3	20	1	1	0	1	1	#NULL!	43	8	34	1	3	TICUNA	1	0	1	0	1	2012-05-06	2004-01-21	1978-04-10	2004-01-21	2004-05-08	2004-11-15	2005-03-16	1	108	2. Centro de salud	3	TARAPACA	Médico(a)	191	108	121	299	312	420	420	Contributivo	2	Femenino	0	1	0	108	420	0	1
2	10	14	1	3	0	0	1	#NULL!	36	8	30	1	6	COCAMA	1	0	1	1	1	2012-03-05	2004-01-17	1981-05-01	2004-01-17	2004-04-21	2004-06-11	2004-08-12	0	95	2. Centro de salud	1	Leticia	Promotor	51	95	62	146	113	208	208	Subsidiado	1	Femenino	0	1	0	95	208	0	1
2	8	7	1	2	0	1	1	#NULL!	31	7	25	0	5	COCAMA	1	1	1	0	1	2011-09-17	2004-02-02	1985-09-23	2004-02-01	2004-04-16	2004-06-04	2004-08-31	1	74	1. Hospital	1	LETICIA	Médico(a)	49	75	88	124	137	212	211	Subsidiado	1	Femenino	0	1	1	75	211	1	1
1	14	20	1	1	0	1	1	#NULL!	38	8	28	1	11	TICUNA	1	1	1	0	1	2012-03-23	2004-01-02	1983-04-17	2004-01-01	2004-03-23	2004-04-24	2005-04-19	1	81	1. Hospital	2	LETICIA	Médico(a)	32	82	360	114	392	474	473	Subsidiado	1	Masculino	1	1	1	82	473	1	1
3	7	4	1	3	0	0	1	#NULL!	22	0	21	1	6	OCAINA	1	0	0	1	1	2012-05-08	2011-11-13	1991-01-17	2011-10-28	2012-02-23	2012-03-22	2012-05-07	0	102	3. Casa	3	TARAPACA	Partero(a)	28	118	46	146	74	192	176	Subsidiado	1	Masculino	1	0	16	118	176	16	0
3	1	31	1	2	0	1	1	#NULL!	64	0	23	1	5		1	1	1	1	1	2012-05-02	2011-09-26	1989-01-21	2011-09-24	2011-11-26	2012-01-26	2012-03-26	0	61	1. Hospital	4	TARAPACA	Médico(a)	61	63	60	124	121	184	182	Ninguno	0	Femenino	0	1	2	63	182	2	0
3	6	3	1	1	0	0	1	#NULL!	25	0	31	0	3	TICUNA	0	1	0	1	1	2012-05-07	#NULL!	#NULL!	2011-08-29	2011-11-25	2011-12-25	2012-02-28	1	#NULL!	3. Casa	3	TARAPACA	Partero(a)	30	88	65	118	95	183	#NULL!	Ninguno	0	Femenino	0	0	252	88	360	#NULL!	0
3	6	6	1	1	0	0	1	#NULL!	20	0	25	0	5	TICUNA	1	0	0	0	1	2012-05-07	2011-07-18	1986-07-11	2011-07-13	2011-11-25	2011-12-25	2012-03-11	0	130	3. Casa	3	TARAPACA	Partero(a)	30	135	77	165	107	242	237	Subsidiado	1	Femenino	0	0	5	135	237	5	0
3	2	13	1	5	0	0	1	#NULL!	42	0	27	1	5	TICUNA	1	0	0	1	0	2012-05-03	2011-08-21	1984-12-29	2011-07-25	2011-11-21	2011-12-21	2012-01-20	0	92	3. Casa	3	TARAPACA	Promotor	30	119	30	149	60	179	152	Ninguno	0	Masculino	1	0	27	119	152	27	0
2	11	35	1	3	#NULL!	0	1	#NULL!	#NULL!	0	32	0	0	TICUNA	1	1	1	#NULL!	#NULL!	2012-03-08	2011-09-11	#NULL!	2011-08-30	2011-11-05	2012-03-06	#NULL!	0	55	3. Casa	1	LETICIA	Partero(a)	122	67	#NULL!	189	#NULL!	#NULL!	#NULL!	Subsidiado	1	Femenino	0	0	12	67	360	12	0
2	12	62	1	3	0	0	#NULL!	#NULL!	35	0	29	1	0	TICUNA	1	1	1	1	1	2012-03-10	2011-09-14	1982-12-26	2011-08-28	2011-10-31	2012-01-30	2012-03-05	0	47	3. Casa	1	LETICIA	Partero(a)	91	64	35	155	126	190	173		#NULL!	Masculino	1	0	17	64	173	17	0
2	11	18	1	2	0	0	1	#NULL!	45	0	36	0	0	TICUNA	0	1	1	1	1	2012-03-08	2011-09-11	1975-08-27	2011-07-31	2011-10-11	2011-12-05	2012-02-06	1	30	3. Casa	1	LETICIA	Partero(a)	55	72	63	127	118	190	148	Subsidiado	1	Masculino	1	0	42	72	148	42	0
2	12	4	1	1	0	0	1	#NULL!	20	0	16	1	0	TICUNA	1	0	1	1	1	2012-03-09	2011-08-05	1995-12-18	2011-07-09	2011-10-10	2011-11-11	2012-01-11	0	66	3. Casa	1	LETICIA	Familiar	32	93	61	125	93	186	159	Subsidiado	1	Masculino	1	0	27	93	159	27	0
2	11	24	1	2	0	0	1	#NULL!	25	0	19	1	0	TICUNA	1	1	1	1	1	2012-03-08	2011-08-08	#NULL!	2011-07-10	2011-09-16	2011-11-16	2012-01-23	0	39		1	LETICIA	Familiar	61	68	68	129	129	197	168	Subsidiado	1	Masculino	1	#NULL!	29	68	168	29	0
1	14	23	1	2	0	0	1	#NULL!	23	0	24	1	0	TICUNA	1	1	0	1	1	2012-03-23	2011-07-12	1987-10-26	2011-07-03	2011-09-15	2011-10-14	2012-01-27	1	65	3. Casa	2	PTO NARIÑO	Familiar	29	74	105	103	134	208	199	Subsidiado	1	Femenino	0	0	9	74	199	9	0
2	12	3	1	4	0	0	1	#NULL!	#NULL!	0	38	0	0	TICUNA	1	0	1	0	1	2012-03-09	2011-05-15	#NULL!	2011-04-28	2011-09-14	2011-11-06	2011-12-19	1	122	3. Casa	1	LETICIA	Partero(a)	53	139	43	192	96	235	218	Subsidiado	1	Masculino	1	0	17	139	218	17	0
2	11	39	1	1	#NULL!	0	1	#NULL!	42	0	40	0	0	TICUNA	1	1	1	#NULL!	#NULL!	2012-03-08	2011-07-15	1972-01-10	2011-06-25	2011-09-10	2012-03-06	#NULL!	1	57	3. Casa	1	LETICIA	Partero(a)	178	77	#NULL!	255	#NULL!	#NULL!	#NULL!	Subsidiado	1	Masculino	1	0	20	77	360	20	0
3	2	19	1	2	0	0	1	#NULL!	24	0	20	0	3	TICUNA	1	1	1	1	0	2012-05-04	2011-06-24	1992-04-18	2011-06-05	2011-08-21	2011-11-27	2011-12-26	0	58	3. Casa	3	TARAPACA	Partero(a)	98	77	29	175	127	204	185	Subsidiado	1	Femenino	0	0	19	77	185	19	0
2	12	20	1	3	#NULL!	0	1	#NULL!	23	0	23	0	5	TICUNA	1	1	1	#NULL!	#NULL!	2012-03-09	2011-06-14	1988-03-23	2011-05-17	2011-08-09	2011-10-19	#NULL!	0	56	3. Casa	1	LETICIA	Partero(a)	71	84	#NULL!	155	#NULL!	#NULL!	#NULL!	Subsidiado	1	Femenino	0	0	28	84	360	28	0
2	12	61	1	1	0	1	1	#NULL!	30	0	19	1	0	TICUNA	1	1	1	1	1	2012-03-10	2011-06-08	1992-10-02	2011-06-02	2011-08-08	2011-10-10	2011-12-12	0	61	1. Hospital	1	LETICIA	Médico(a)	63	67	63	130	126	193	187	Subsidiado	1	Femenino	0	1	6	67	187	6	0
1	13	27	1	3	0	0	1	#NULL!	27	0	29	1	3	YAGUA	0	0	0	0	1	2011-12-07	#NULL!	#NULL!	2011-01-06	2011-07-30	2011-08-29	2011-09-29	1	#NULL!	3. Casa	2	PTO NARIÑO	Partero(a)	30	205	31	235	61	266	#NULL!	Ninguno	0	Masculino	1	0	335	205	360	#NULL!	0
2	12	17	1	2	0	0	1	#NULL!	36	0	34	1	3	TICUNA	0	1	1	1	1	2012-03-09	2011-06-14	1977-08-14	2011-04-17	2011-07-14	2011-08-17	2011-10-21	0	30	3. Casa	1	LETICIA	Partero(a)	34	88	65	122	99	187	129	Subsidiado	1	Masculino	1	0	58	88	129	58	0
2	12	40	1	3	0	0	1	#NULL!	36	0	28	0	5	TICUNA	1	1	1	1	1	2012-03-10	2011-05-04	1983-08-30	2011-04-19	2011-06-20	2011-08-22	2011-10-27	0	47	3. Casa	1	LETICIA	Partero(a)	63	62	66	125	129	191	176	Subsidiado	1	Masculino	1	0	15	62	176	15	0
1	11	10	1	1	#NULL!	0	1	#NULL!	67	0	34	0	4	COCAMA	1	1	1	#NULL!	#NULL!	2011-12-01	2011-04-15	1977-03-07	2011-04-04	2011-06-16	2011-11-04	#NULL!	0	62	3. Casa	2	PTO NARIÑO	Familiar	141	73	#NULL!	214	#NULL!	#NULL!	#NULL!	Ninguno	0	Masculino	1	0	11	73	360	11	0
2	11	15	1	5	0	0	1	#NULL!	26	1	31	1	0	TICUNA	1	0	1	1	1	2012-03-08	2011-04-01	1980-08-05	2011-03-04	2011-06-07	2011-07-18	2011-09-10	1	67	3. Casa	1	LETICIA	Promotor	41	95	54	136	95	190	162	Subsidiado	1	Femenino	0	0	28	95	162	28	0
3	3	1	1	2	0	0	1	#NULL!	#NULL!	1	26	0	5	TICUNA	0	1	1	0	1	2012-05-06	#NULL!	1986-04-16	2011-04-13	2011-06-04	2011-07-16	2011-11-26	1	#NULL!	3. Casa	3	TARAPACA	Partero(a)	42	52	133	94	175	227	#NULL!	Subsidiado	1	Femenino	0	0	389	52	360	#NULL!	0
3	3	5	1	2	#NULL!	0	1	#NULL!	47	1	40	1	3	TICUNA	0	0	1	#NULL!	#NULL!	2012-05-06	#NULL!	1972-01-09	2011-01-26	2011-06-04	2011-08-17	#NULL!	0	#NULL!	3. Casa	3	TARAPACA	Partero(a)	74	129	#NULL!	203	#NULL!	#NULL!	#NULL!	Subsidiado	1	Femenino	0	0	466	129	360	#NULL!	0
3	3	14	1	5	0	0	1	#NULL!	37	1	33	1	3	TICUNA	0	0	1	1	1	2012-05-06	#NULL!	1979-03-21	2011-01-20	2011-06-04	2011-07-16	2011-08-17	1	#NULL!	3. Casa	3	TARAPACA	Promotor	42	135	32	177	74	209	#NULL!	Subsidiado	1	Femenino	0	0	472	135	360	#NULL!	0
3	3	14	1	4	0	0	1	#NULL!	37	1	33	1	3	TICUNA	0	0	1	1	1	2012-05-06	#NULL!	1979-03-21	2011-01-20	2011-06-04	2011-07-16	2011-08-17	1	#NULL!	3. Casa	3	TARAPACA	Promotor	42	135	32	177	74	209	#NULL!	Subsidiado	1	Femenino	0	0	472	135	360	#NULL!	0
1	13	28	1	4	0	0	1	#NULL!	#NULL!	0	32	1	2	TICUNA	1	0	1	0	1	2011-12-07	2011-03-23	#NULL!	2011-03-03	2011-06-02	2011-07-30	2011-11-11	1	71	3. Casa	2	PTO NARIÑO	Partero(a)	58	91	104	149	162	253	233	Subsidiado	1	Masculino	1	0	20	91	233	20	0
1	13	4	1	4	0	0	1	#NULL!	37	0	43	1	5	TICUNA	1	1	1	0	1	2011-12-04	2011-04-12	1968-04-30	2011-03-09	2011-06-02	2011-07-31	2011-11-12	0	51	3. Casa	2	PTO NARIÑO	Familiar	59	85	104	144	163	248	214	Subsidiado	1	Femenino	0	0	34	85	214	34	0
1	12	5	1	1	0	0	1	#NULL!	62	0	22	0	0	COCAMA	0	1	1	0	1	2011-12-03	#NULL!	#NULL!	2011-03-14	2011-05-31	2011-07-28	2011-11-09	0	#NULL!	3. Casa	2	PTO NARIÑO	Familiar	58	78	104	136	162	240	#NULL!	Ninguno	0	Femenino	0	0	264	78	360	#NULL!	0
1	11	14	2	3	0	0	#NULL!	#NULL!	#NULL!	0	20	0	3	COCAMA	0	0	1	1	1	2011-12-01	#NULL!	1991-02-27	2011-02-27	2011-05-29	2011-07-27	2011-09-05	1	#NULL!	3. Casa	2	PTO NARIÑO	Partero(a)	59	91	40	150	99	190	#NULL!	Subsidiado	1	Masculino	1	0	277	91	360	#NULL!	0
3	3	2	1	2	0	0	1	#NULL!	20	1	27	0	5	TICUNA	1	1	1	0	1	2012-05-06	2011-03-28	1984-12-02	2011-03-21	2011-05-20	2011-07-16	2011-12-24	0	53	3. Casa	3	TARAPACA	Partero(a)	57	60	161	117	218	278	271	Ninguno	0	Femenino	0	0	7	60	271	7	0
1	14	5	1	2	0	0	1	#NULL!	38	0	35	1	4	TICUNA	1	1	1	0	1	2011-12-09	2011-03-22	#NULL!	2011-02-08	2011-05-09	2011-07-25	2011-09-23	0	48	3. Casa	2	PTO NARIÑO	Familiar	77	90	60	167	137	227	185	Subsidiado	1	Masculino	1	0	42	90	185	42	0
3	6	4	1	2	#NULL!	0	1	#NULL!	23	1	20	0	8		0	0	1	#NULL!	#NULL!	2012-05-07	#NULL!	1991-11-01	2011-01-16	2011-05-05	2011-08-20	#NULL!	0	#NULL!	3. Casa	3	TARAPAC	Partero(a)	107	109	#NULL!	216	#NULL!	#NULL!	#NULL!	Subsidiado	1	Femenino	0	0	477	109	360	#NULL!	0
3	8	2	1	5	#NULL!	0	1	#NULL!	49	1	30	0	0	TICUNA	0	0	1	#NULL!	#NULL!	2012-05-08	#NULL!	#NULL!	2010-12-26	2011-05-04	2011-07-25	#NULL!	1	#NULL!	3. Casa	3	TARAPACA	Familiar	82	129	#NULL!	211	#NULL!	#NULL!	#NULL!	Subsidiado	1	Femenino	0	0	499	129	360	#NULL!	0
2	11	23	1	3	0	0	1	#NULL!	36	1	23	0	0		1	1	1	0	1	2012-03-08	2011-02-24	1988-06-27	2011-02-10	2011-04-28	2011-09-11	2011-11-27	1	63	3. Casa	1	LETICIA	Nadie	136	77	77	213	213	290	276	Subsidiado	1	Femenino	0	0	14	77	276	14	0
2	11	27	1	1	0	0	1	#NULL!	37	1	29	0	0	TICUNA	1	0	1	0	1	2012-03-08	2010-12-17	1982-11-06	2010-12-10	2011-04-17	2011-05-26	2011-07-22	0	121	3. Casa	1	LETICIA	Partero(a)	39	128	57	167	96	224	217	Subsidiado	1	Femenino	0	0	7	128	217	7	0
1	11	2	1	1	0	0	1	#NULL!	36	1	25	1	2	TICUNA	1	0	1	0	1	2011-11-30	2010-12-09	1986-07-26	2010-11-22	2011-04-15	2011-05-29	2011-07-27	0	127	3. Casa	2	PTO NARIÑO	Familiar	44	144	59	188	103	247	230	Subsidiado	1	Femenino	0	0	17	144	230	17	0
2	11	9	1	3	0	1	1	#NULL!	#NULL!	1	23	1	0	TICUNA	1	1	1	1	1	2012-03-07	2011-02-13	1988-04-20	2011-02-02	2011-04-13	2011-06-13	2011-08-16	0	59	1. Hospital	1	LETICIA	Médico(a)	61	70	64	131	125	195	184	Subsidiado	1	Femenino	0	1	11	70	184	11	0
2	4	5	1	1	0	0	1	#NULL!	23	0	17	1	10	TICUNA	1	1	1	1	1	2011-09-11	2011-03-01	1994-03-31	2011-02-05	2011-04-05	2011-06-20	2011-08-22	0	35	3. Casa	1	LETICIA	Partero(a)	76	59	63	135	139	198	174	Subsidiado	1	Masculino	1	0	24	59	174	24	0
2	12	31	1	5	0	0	1	#NULL!	39	1	29	0	4	TICUNA	1	1	1	1	0	2012-03-10	2011-01-18	1982-06-09	2011-01-08	2011-04-04	2011-06-13	2011-07-13	1	76	3. Casa	1	LETICIA	Partero(a)	70	86	30	156	100	186	176	Subsidiado	1	Masculino	1	0	10	86	176	10	0
2	12	16	1	3	0	0	1	#NULL!	34	1	33	1	5	TICUNA	1	1	1	1	1	2012-03-09	2011-02-25	1978-10-25	2011-01-20	2011-04-01	2011-06-13	2011-08-12	0	35	3. Casa	1	LETICIA	Partero(a)	73	71	60	144	133	204	168	Subsidiado	1	Masculino	1	0	36	71	168	36	0
1	13	12	1	1	0	0	1	#NULL!	18	0	19	1	5	TICUNA	0	1	1	1	1	2011-12-05	#NULL!	1992-07-24	2011-01-04	2011-03-29	2011-06-02	2011-07-31	1	#NULL!	3. Casa	2	PTO NARIÑO	Promotor	65	84	59	149	124	208	#NULL!	Subsidiado	1	Femenino	0	0	335	84	360	#NULL!	0
3	2	1	1	3	0	0	1	#NULL!	26	1	21	0	6	TICUNA	1	0	1	0	1	2012-05-03	2010-11-29	1990-05-19	2010-11-20	2011-03-29	2011-06-03	2011-07-18	0	120	3. Casa	3	TARAPACA	Partero(a)	66	129	45	195	111	240	231	Subsidiado	1	Masculino	1	0	9	129	231	9	0
3	4	2	1	2	0	0	1	#NULL!	#NULL!	1	19	0	5	TICUNA	0	1	1	1	1	2012-05-07	#NULL!	1993-05-01	2011-01-19	2011-03-28	2011-06-05	2011-07-16	0	#NULL!	3. Casa	3	TARAPACA	Partero(a)	69	68	41	137	110	178	#NULL!	Subsidiado	1	Femenino	0	0	474	68	360	#NULL!	0
2	1	2	1	1	0	1	1	#NULL!	#NULL!	0	28	0	4	TICUNA	1	1	1	0	1	2011-09-06	2011-01-12	1983-08-28	2010-12-28	2011-03-19	2011-05-18	2011-08-23	1	66	1. Hospital	1	Leticia	Enfermero(a)	60	81	97	141	157	238	223	Subsidiado	1	Femenino	0	1	15	81	223	15	0
1	1	5	1	1	0	0	1	#NULL!	23	0	21	0	11	TICUNA	1	1	1	1	1	2011-07-18	2011-01-03	1990-01-28	2010-12-21	2011-03-10	2011-05-14	2011-07-11	0	66	3. Casa	2	PTO NARIÑO	Familiar	65	79	58	144	123	202	189	Subsidiado	1	Femenino	0	0	13	79	189	13	0
3	1	30	1	1	0	#NULL!	1	#NULL!	#NULL!	1	25	1	9		1	1	1	1	1	2012-05-02	2011-01-21	1987-04-09	2011-01-06	2011-03-07	2011-05-24	2011-07-12	0	45		4			78	60	49	138	127	187	172		#NULL!	Masculino	1	#NULL!	15	60	172	15	0
1	11	20	1	1	0	0	1	#NULL!	43	1	32	1	0	YAGUA	0	0	1	0	1	2011-12-02	#NULL!	1979-06-12	2010-06-12	2011-02-27	2011-09-05	2011-11-04	1	#NULL!	3. Casa	2	PTO NARIÑO	Familiar	190	260	60	450	250	510	#NULL!	Ninguno	0	Femenino	0	0	538	260	360	#NULL!	0
1	13	29	1	1	0	1	1	#NULL!	40	1	32	1	0		1	0	1	0	1	2011-12-07	2010-12-08	1978-12-23	2010-11-21	2011-02-24	2011-06-03	2011-07-30	0	78	3. Casa	2	PTO NARIÑO	Enfermero(a)	99	95	57	194	156	251	234	Subsidiado	1	Femenino	0	0	17	95	234	17	0
1	14	6	1	4	0	0	1	#NULL!	36	1	27	0	5	TICUNA	1	1	1	1	1	2011-12-09	2010-11-30	1984-11-15	2010-11-07	2011-01-21	2011-04-28	2011-06-04	0	52	3. Casa	2	PTO NARIÑO	Familiar	97	75	37	172	134	209	186	Subsidiado	1	Masculino	1	0	23	75	186	23	0
2	11	32	1	4	0	0	1	#NULL!	#NULL!	1	29	0	0	TICUNA	1	1	1	1	1	2012-03-08	2010-12-14	1982-10-18	2010-11-15	2011-01-17	2011-03-01	2011-06-08	1	34	3. Casa	1	LETICIA	Partero(a)	43	63	99	106	142	205	176	Subsidiado	1	Femenino	0	0	29	63	176	29	0
1	6	6	1	3	0	0	#NULL!	1	30	0	27	0	5	TICUNA	0	1	1	1	1	2011-07-25	#NULL!	1983-10-27	2010-11-15	2011-01-12	2011-03-09	2011-05-04	0	#NULL!	3. Casa	2	PTO NARIÑO	Familiar	56	58	56	114	112	170	#NULL!	Subsidiado	1	Femenino	0	0	252	58	360	#NULL!	0
2	12	28	1	2	0	0	1	#NULL!	23	1	22	0	5	TICUNA	1	1	1	1	1	2012-03-10	2010-11-14	1989-11-20	2010-11-09	2011-01-11	2011-03-11	2011-05-10	1	58	3. Casa	1	LETICIA	Partero(a)	59	63	60	122	119	182	177	Subsidiado	1	Femenino	0	0	5	63	177	5	0
1	11	19	1	2	0	0	1	#NULL!	#NULL!	1	36	0	0	YAGUA	1	1	1	1	1	2011-12-01	2010-10-16	1975-06-25	2010-09-18	2010-12-09	2011-02-27	2011-04-15	1	54	3. Casa	2	PTO NARIÑO	Nadie	80	82	47	162	127	209	181	Ninguno	0	Masculino	1	0	28	82	181	28	0
1	3	4	2	3	0	0	1	#NULL!	27	0	22	1	7	TICUNA	1	1	1	0	1	2011-07-17	2010-09-20	1989-05-09	2010-09-10	2010-12-07	2011-03-19	2011-12-22	0	78	3. Casa	2	PTO NARIÑO	Partero(a)	102	88	278	190	380	468	458	Subsidiado	1	Masculino	1	0	10	88	458	10	0
3	2	22	2	1	0	0	1	#NULL!	#NULL!	1	16	0	4	TICUNA	1	0	1	0	1	2012-05-04	2010-09-13	1995-10-18	2010-08-23	2010-11-29	2011-04-14	2011-06-03	0	77	3. Casa	3	TARAPACA	Familiar	136	98	50	234	186	284	263	Ninguno	0	Masculino	1	0	21	98	263	21	0
3	3	19	1	3	0	0	1	#NULL!	38	1	36	0	2	TICUNA	0	1	1	0	1	2012-05-06	#NULL!	1976-02-25	2010-10-10	2010-11-26	2011-07-16	2011-08-18	1	#NULL!	3. Casa	3		Partero(a)	232	47	33	279	265	312	#NULL!	Subsidiado	1	Femenino	0	0	574	47	360	#NULL!	0
1	4	14	1	3	0	0	1	#NULL!	31	0	31	1	4	TICUNA	1	1	1	1	1	2011-07-20	2010-09-22	1980-01-19	2010-09-15	2010-11-16	2011-01-24	2011-03-14	0	55	4. Otro	2	PTO NARIÑO	Partero(a)	69	62	49	131	118	180	173	Ninguno	0	Femenino	0	0	7	62	173	7	0
2	12	48	1	1	0	0	1	#NULL!	24	1	32	1	5	TICUNA	1	1	1	0	1	2012-03-10	2010-09-01	1980-02-02	2010-08-18	2010-11-14	2010-12-22	2011-05-15	0	74	3. Casa	1	LETICIA	Partero(a)	38	88	144	126	182	270	256	Subsidiado	1	Femenino	0	0	14	88	256	14	0
1	1	6	1	3	0	0	1	#NULL!	#NULL!	0	20	1	5	TICUNA	1	1	1	1	1	2011-07-18	2010-09-20	#NULL!	2010-09-08	2010-11-09	2011-02-11	2011-04-05	0	50	3. Casa	2	PTO NARIÑO	Promotor	94	62	53	156	147	209	197	Subsidiado	1	Femenino	0	0	12	62	197	12	0
2	11	49	1	3	0	0	1	#NULL!	#NULL!	1	34	1	0	TICUNA	1	1	1	1	1	2012-03-08	2010-08-25	1977-05-21	2010-08-07	2010-11-05	2010-12-06	2011-02-08	1	72	3. Casa	1	LETICIA	Partero(a)	31	90	64	121	95	185	167	Subsidiado	1	Masculino	1	0	18	90	167	18	0
2	11	49	1	4	0	0	1	#NULL!	#NULL!	1	34	1	0	TICUNA	1	1	1	1	1	2012-03-08	2010-08-25	1977-05-21	2010-08-07	2010-11-05	2010-12-06	2011-02-08	1	72	3. Casa	1	LETICIA	Partero(a)	31	90	64	121	95	185	167	Subsidiado	1	Femenino	0	0	18	90	167	18	0
1	17	8	1	3	0	0	1	#NULL!	#NULL!	1	38	1	1	TICUNA	1	0	1	0	1	2012-03-25	2010-08-25	1973-10-09	2010-07-24	2010-11-05	2010-12-11	2011-02-24	0	72	3. Casa	2	PTO NARIÑO	Partero(a)	36	104	75	140	111	215	183	Subsidiado	1	Masculino	1	0	32	104	183	32	0
2	5	5	1	2	0	0	1	#NULL!	28	1	26	1	0	TICUNA	1	0	1	0	1	2011-09-14	2010-08-19	1985-08-30	2010-07-12	2010-11-05	2010-12-18	2011-03-24	0	78	3. Casa	1	LETICIA	Partero(a)	43	116	96	159	139	255	217	Subsidiado	1	Masculino	1	0	38	116	217	38	0
2	3	10	1	6	0	0	1	#NULL!	33	1	30	1	5	COCAMA	1	0	1	0	1	2011-09-09	2010-08-15	1980-09-19	2010-08-02	2010-11-02	2010-12-07	2011-03-20	0	79	3. Casa	1	LETICIA	Partero(a)	35	92	103	127	138	230	217	Subsidiado	1	Masculino	1	0	13	92	217	13	0
2	1	13	1	4	0	0	1	#NULL!	29	1	29	0	4	TICUNA	0	1	1	0	1	2011-09-07	#NULL!	1982-07-14	2010-08-29	2010-10-31	2011-03-19	2011-08-08	0	#NULL!	3. Casa	1	Leticia	Familiar	139	63	142	202	281	344	#NULL!	Subsidiado	1	Femenino	0	0	374	63	360	#NULL!	0
1	7	4	1	1	0	0	1	#NULL!	47	0	33	1	0	TICUNA	1	1	1	0	1	2011-07-25	2010-09-22	#NULL!	2010-08-02	2010-10-30	2011-01-05	2011-03-16	1	38	3. Casa	2	PUERTO NARIÑO	Familiar	67	89	70	156	137	226	175	Subsidiado	1	Femenino	0	0	51	89	175	51	0
3	2	27	1	2	0	0	1	#NULL!	28	1	22	1	10	TICUNA	1	1	1	1	0	2012-05-04	2010-09-15	1989-10-20	2010-08-25	2010-10-29	2010-11-29	2010-12-29	0	44	3. Casa	3	TARAPACA	Partero(a)	31	65	30	96	61	126	105	Subsidiado	1	Femenino	0	0	21	65	105	21	0
1	5	5	1	5	0	0	1	#NULL!	39	0	29	1	4	TICUNA	1	1	1	1	1	2011-07-22	2010-08-18	1981-09-23	2010-07-24	2010-10-06	2010-11-24	2011-01-30	1	49	3. Casa	2	PTO NARIÑO	Partero(a)	49	74	67	123	116	190	165	Subsidiado	1	Masculino	1	0	25	74	165	25	0
1	17	19	1	1	0	0	1	#NULL!	23	1	18	0	6	TICUNA	1	1	1	0	1	2012-03-26	2010-08-06	1993-05-06	2010-07-12	2010-10-06	2010-12-11	2011-03-02	0	61	3. Casa	2	PTO NARIÑO	Nadie	66	86	81	152	147	233	208	Subsidiado	1	Femenino	0	0	25	86	208	25	0
1	14	1	1	2	0	0	1	#NULL!	34	1	29	1	8	TICUNA	0	0	1	0	1	2011-12-09	#NULL!	1982-05-16	2010-05-19	2010-09-18	2010-11-19	2011-11-25	0	#NULL!	3. Casa	2	PTO NARIÑO	Familiar	62	122	371	184	433	555	#NULL!	Subsidiado	1	Masculino	1	0	569	122	360	#NULL!	0
1	14	18	1	2	0	0	1	#NULL!	23	1	18	1	7	TICUNA	1	1	1	1	1	2012-03-23	2010-07-14	1993-04-26	2010-06-25	2010-09-18	2010-10-23	2010-12-12	1	66	3. Casa	2	PTO NARIÑO	Partero(a)	35	85	50	120	85	170	151	Subsidiado	1	Masculino	1	0	19	85	151	19	0
1	17	9	1	2	0	0	1	#NULL!	44	1	32	1	2	TICUNA	1	1	1	1	1	2012-03-25	2010-08-06	1979-11-20	2010-06-30	2010-09-16	2010-11-10	2011-01-11	0	41	3. Casa	2	PTO NARIÑO	Partero(a)	55	78	62	133	117	195	158	Subsidiado	1	Masculino	1	0	37	78	158	37	0
3	2	26	1	1	0	0	1	#NULL!	#NULL!	1	20	0	4	INGA	1	1	1	0	1	2012-05-04	2010-08-09	1991-12-14	2010-07-28	2010-09-15	2010-11-20	2011-04-14	0	37	3. Casa	3	TARAPACA	Familiar	66	49	145	115	211	260	248	Ninguno	0	Masculino	1	0	12	49	248	12	0
1	11	9	1	5	0	0	1	#NULL!	43	1	28	1	5	COCAMA	1	1	1	0	1	2011-12-01	2010-07-31	1983-05-24	2010-07-02	2010-09-14	2010-12-09	2011-02-27	1	45	3. Casa	2	PTO NARIÑO	Familiar	86	74	80	160	166	240	211	Subsidiado	1	Femenino	0	0	29	74	211	29	0
2	12	42	1	4	0	0	1	#NULL!	#NULL!	1	19	0	0	TICUNA	1	1	1	1	1	2012-03-10	2010-08-13	1992-12-08	2010-07-13	2010-09-14	2010-11-13	2010-12-22	1	32	3. Casa	1	LETICIA	Partero(a)	60	63	39	123	99	162	131	Subsidiado	1	Masculino	1	0	31	63	131	31	0
2	12	70	1	3	0	0	1	#NULL!	22	1	24	0	0	TICUNA	1	1	1	1	1	2012-03-10	2010-07-06	1987-06-23	2010-06-10	2010-09-01	2010-11-14	2010-12-22	0	57	3. Casa	1	LETICIA	Partero(a)	74	83	38	157	112	195	169	Subsidiado	1	Femenino	0	0	26	83	169	26	0
2	12	67	1	2	0	0	1	#NULL!	#NULL!	1	39	0	0	TICUNA	1	1	1	1	1	2012-03-10	2010-07-15	1972-09-16	2010-06-30	2010-08-30	2010-10-29	2010-12-30	0	46	3. Casa	1	LETICIA	Familiar	60	61	62	121	122	183	168	Subsidiado	1	Femenino	0	0	15	61	168	15	0
2	11	12	1	2	0	0	1	#NULL!	41	1	31	1	0	TICUNA	1	1	1	1	1	2012-03-08	2010-07-15	1980-07-07	2010-06-12	2010-08-25	2010-10-25	2010-12-17	0	41	3. Casa	1	LETICIA	Partero(a)	61	74	53	135	114	188	155	Subsidiado	1	Femenino	0	0	33	74	155	33	0
1	13	23	1	2	0	0	#NULL!	1	28	1	28	0	7	TICUNA	1	1	1	1	1	2011-12-07	2010-07-13	1983-04-05	2010-06-22	2010-08-24	2010-10-20	2010-12-11	0	42	3. Casa	2	PTO NARIÑO	Familiar	57	63	52	120	109	172	151	Subsidiado	1	Masculino	1	0	21	63	151	21	0
2	6	3	1	3	0	0	1	#NULL!	60	1	26	1	0	YAGUA	0	0	0	0	1	2011-09-15	#NULL!	1985-05-17	2010-02-28	2010-08-19	2010-08-21	2010-11-06	1	#NULL!	3. Casa	1	LETICIA	Nadie	2	172	77	174	79	251	#NULL!	Subsidiado	1	Masculino	1	0	564	172	360	#NULL!	0
2	12	64	1	3	0	0	#NULL!	#NULL!	24	1	22	0	0	HUITOTO	1	1	1	1	1	2012-03-10	2010-06-30	1990-02-01	2010-06-11	2010-08-19	2010-10-15	2010-11-15	0	50	3. Casa	1	LETICIA	Partero(a)	57	69	31	126	88	157	138		#NULL!	Masculino	1	0	19	69	138	19	0
2	2	1	1	1	0	1	1	#NULL!	39	1	29	1	7	TICUNA	1	0	1	0	1	2011-09-08	2010-04-13	1982-01-29	2010-04-02	2010-08-14	2010-12-07	2011-03-19	0	123	1. Hospital	1	Puerto Nariño	Médico(a)	115	134	102	249	217	351	340	Contributivo	2	Masculino	1	1	11	134	340	11	0
3	5	1	1	3	0	0	1	#NULL!	30	2	39	1	0	TICUNA	1	0	1	0	1	2012-05-07	2010-04-12	1973-03-06	2010-03-27	2010-08-11	2010-10-01	2010-11-08	1	121	3. Casa	3	TARAPACA	Nadie	51	137	38	188	89	226	210	Subsidiado	1	Femenino	0	0	16	137	210	16	0
1	13	26	1	1	0	0	1	#NULL!	59	2	56	1	0	YAGUA	0	0	1	0	0	2011-12-07	#NULL!	1955-06-11	2009-10-03	2010-08-10	2010-09-10	2010-10-10	0	#NULL!	3. Casa	2	LETICIA	Partero(a)	31	311	30	342	61	372	#NULL!	Subsidiado	1	Femenino	0	0	795	311	360	#NULL!	0
1	7	1	1	3	0	0	1	#NULL!	27	1	23	0	8	TICUNA	1	1	1	1	1	2011-07-25	2010-07-03	1988-03-16	2010-06-12	2010-08-09	2010-10-13	2010-12-15	0	37	3. Casa	2	PUERTO NARIÑO	Familiar	65	58	63	123	128	186	165	Subsidiado	1	Masculino	1	0	21	58	165	21	0
1	9	11	1	4	0	0	1	#NULL!	49	1	39	1	5	TICUNA	1	1	1	1	1	2011-07-28	2010-06-29	1972-06-19	2010-06-01	2010-08-09	2010-10-07	2010-12-13	0	41	3. Casa	2	PUERTO NARIÑO	Familiar	59	69	67	128	126	195	167	Subsidiado	1	Femenino	0	0	28	69	167	28	0
2	12	44	1	2	0	0	1	#NULL!	23	1	20	0	7	TICUNA	1	1	1	1	1	2012-03-10	2010-06-09	1991-07-16	2010-05-29	2010-08-06	2010-10-07	2010-11-14	0	58	3. Casa	1	LETICIA	Partero(a)	62	69	38	131	100	169	158	Subsidiado	1	Femenino	0	0	11	69	158	11	0
1	14	7	1	2	0	0	1	#NULL!	29	1	21	1	10	TICUNA	1	1	1	1	1	2011-12-09	2010-06-25	1990-03-01	2010-06-04	2010-08-06	2010-10-22	2010-12-12	0	42	3. Casa	2	PTO NARIÑO	Partero(a)	77	63	51	140	128	191	170	Subsidiado	1	Masculino	1	0	21	63	170	21	0
1	1	2	1	3	0	0	1	#NULL!	31	1	27	0	9	TICUNA	1	1	1	0	1	2011-07-14	2010-06-21	1983-11-20	2010-05-08	2010-08-06	2010-10-28	2010-12-10	1	46	3. Casa	2	PTO NARIÑO	Partero(a)	83	90	43	173	126	216	172	Subsidiado	1	Masculino	1	0	44	90	172	44	0
1	2	15	1	1	0	0	1	#NULL!	22	1	19	1	6	TICUNA	0	0	1	0	0	2011-07-16	#NULL!	1991-12-22	2010-01-23	2010-08-04	2010-09-06	2010-10-04	0	#NULL!	3. Casa	2	PTO NARIÑO	Familiar	33	193	28	226	61	254	#NULL!	Subsidiado	1	Femenino	0	0	539	193	360	#NULL!	0
1	11	8	2	1	0	0	1	#NULL!	42	1	16	0	0	COCAMA	0	0	1	0	1	2011-11-30	#NULL!	#NULL!	2010-01-28	2010-08-01	2010-12-09	2011-02-27	0	#NULL!	3. Casa	2	PTO NARIÑO	Familiar	130	185	80	315	210	395	#NULL!	Ninguno	0	Masculino	1	0	671	185	360	#NULL!	0
1	11	8	2	2	0	1	1	#NULL!	52	3	16	0	0	COCAMA	0	0	1	0	1	2011-11-30	#NULL!	#NULL!	2008-05-16	2010-08-01	2010-12-09	2011-02-27	0	#NULL!	1. Hospital	2	PERU	Enfermero(a)	130	807	80	937	210	1017	#NULL!	Ninguno	0	Masculino	1	1	1293	807	360	#NULL!	0
1	11	14	1	4	0	0	1	#NULL!	58	1	27	0	0	YAGUA	1	1	1	0	1	2011-12-01	2010-06-08	1984-10-20	2010-05-13	2010-08-01	2010-09-14	2011-04-15	1	54	3. Casa	2	PTO NARIÑO	Partero(a)	44	80	213	124	257	337	311	Subsidiado	1	Masculino	1	0	26	80	311	26	0
1	11	4	1	1	0	0	1	#NULL!	34	1	36	1	5	COCAMA	1	1	1	1	1	2011-11-30	2010-06-11	1975-02-15	2010-06-03	2010-07-31	2010-09-14	2010-12-09	0	50	3. Casa	2	PTO NARIÑO	Partero(a)	45	58	86	103	131	189	181	Subsidiado	1	Masculino	1	0	8	58	181	8	0
3	7	8	1	1	0	0	1	#NULL!	23	1	19	0	4	TICUNA	0	1	1	1	1	2012-05-08	#NULL!	1993-02-23	2010-06-29	2010-07-30	2010-09-11	2010-11-16	0	#NULL!	3. Casa	3	TARAPACA	Partero(a)	43	31	66	74	109	140	#NULL!	Subsidiado	1	Femenino	0	0	679	31	360	#NULL!	0
1	14	3	1	2	0	0	1	#NULL!	#NULL!	1	24	1	7	TICUNA	1	1	1	1	1	2011-12-09	2010-06-08	1987-03-25	2010-05-16	2010-07-30	2010-10-01	2010-12-10	0	52	3. Casa	2	PTO NARIÑO	Partero(a)	63	75	70	138	133	208	185	Subsidiado	1	Masculino	1	0	23	75	185	23	0
2	12	34	1	3	0	0	1	#NULL!	28	1	27	0	0	TICUNA	1	1	1	1	1	2012-03-10	2010-06-09	1984-12-27	2010-05-16	2010-07-30	2010-09-16	2010-11-14	0	51	3. Casa	1	LETICIA	Partero(a)	48	75	59	123	107	182	158	Subsidiado	1	Femenino	0	0	24	75	158	24	0
3	2	7	1	1	0	1	1	#NULL!	#NULL!	2	38	1	2	TICUNA	1	0	1	0	1	2012-05-03	2010-05-12	1973-11-07	2010-03-23	2010-07-30	2010-08-30	2010-10-22	0	79	1. Hospital	3	LETICIA	Médico(a)	31	129	53	160	84	213	163	Subsidiado	1	Masculino	1	1	50	129	163	50	0
1	17	17	1	3	0	0	1	#NULL!	41	2	28	0	2	YAGUA	0	0	1	0	1	2012-03-26	#NULL!	1984-02-08	2010-03-19	2010-07-28	2010-10-29	2011-02-24	0	#NULL!	3. Casa	2	PTO NARIÑO	Partero(a)	93	131	118	224	211	342	#NULL!	Subsidiado	1	Masculino	1	0	738	131	360	#NULL!	0
1	2	12	3	1	0	0	1	#NULL!	#NULL!	1	20	0	7	TICUNA	1	1	1	1	1	2011-07-16	2010-05-03	1990-12-06	2010-04-23	2010-06-24	2010-08-23	2010-10-29	0	52	3. Casa	2	PTO NARIÑO	Promotor	60	62	67	122	127	189	179	Subsidiado	1	Masculino	1	0	10	62	179	10	0
1	13	20	1	3	0	0	1	#NULL!	53	1	31	1	10	TICUNA	0	1	1	1	1	2011-12-05	#NULL!	1980-09-08	2010-04-01	2010-06-15	2010-08-04	2010-10-20	0	#NULL!	3. Casa	2	PTO NARIÑO	Partero(a)	50	75	77	125	127	202	#NULL!	Ninguno	0	Masculino	1	0	613	75	360	#NULL!	0
1	12	6	1	1	0	0	1	#NULL!	22	1	19	0	0		1	0	1	0	1	2011-12-03	2009-12-20	#NULL!	2009-12-15	2010-06-12	2010-12-10	2011-07-29	0	174	3. Casa	2	PTO NARIÑO	Familiar	181	179	231	360	412	591	586	Ninguno	0	Masculino	1	0	5	179	586	5	0
3	8	1	2	2	0	0	1	#NULL!	28	2	20	0	6	TICUNA	1	1	1	0	1	2012-05-08	2010-04-26	1991-07-27	2010-04-11	2010-06-11	2010-09-09	2010-12-07	1	46	3. Casa	3	TARAPACA	Familiar	90	61	89	151	179	240	225	Ninguno	0	Masculino	1	0	15	61	225	15	0
1	11	14	2	2	0	0	1	#NULL!	#NULL!	1	20	0	3	COCAMA	0	0	1	0	1	2011-12-01	#NULL!	1991-02-27	2009-12-21	2010-06-08	2010-08-01	2010-09-14	1	#NULL!	3. Casa	2	PTO NARIÑO	Partero(a)	54	169	44	223	98	267	#NULL!	Subsidiado	1	Masculino	1	0	710	169	360	#NULL!	0
1	11	8	1	7	0	0	1	#NULL!	38	2	27	0	2	COCAMA	1	0	1	0	1	2011-11-30	2009-12-18	1984-05-08	2009-11-24	2010-06-08	2010-07-31	2010-09-14	0	172	3. Casa	2	PTO NARIÑO	Familiar	53	196	45	249	98	294	270	Subsidiado	1	Masculino	1	0	24	196	270	24	0
1	2	12	2	1	0	0	1	1	#NULL!	1	22	0	8	TICUNA	1	0	1	1	1	2011-07-16	2010-03-30	1989-04-22	2010-02-22	2010-06-03	2010-07-06	2010-08-23	0	65	3. Casa	2	PTO NARIÑO	Partero(a)	33	101	48	134	81	182	146	Subsidiado	1	Femenino	0	0	36	101	146	36	0
1	2	9	1	2	0	0	1	#NULL!	25	1	23	1	5	TICUNA	1	1	1	1	1	2011-07-15	2010-03-30	1988-06-14	2010-03-13	2010-05-31	2010-07-26	2010-09-14	0	62	3. Casa	2	PTO NARIÑO	Partero(a)	56	79	50	135	106	185	168	Subsidiado	1	Masculino	1	0	17	79	168	17	0
1	14	19	1	2	0	0	1	#NULL!	25	2	21	1	5	TICUNA	1	1	1	1	1	2012-03-23	2010-04-16	1990-07-02	2010-03-21	2010-05-26	2010-07-22	2010-09-24	0	40	3. Casa	2	PTO NARIÑO	Partero(a)	57	66	64	123	121	187	161	Subsidiado	1	Masculino	1	0	26	66	161	26	0
2	1	11	1	2	0	0	1	#NULL!	33	1	31	0	5	TICUNA	1	0	1	0	1	2011-09-07	2010-02-11	1980-03-28	2010-02-05	2010-05-25	2010-08-13	2010-10-31	1	103	3. Casa	1	Leticia	Partero(a)	80	109	79	189	159	268	262	Subsidiado	1	Masculino	1	0	6	109	262	6	0
1	2	19	1	4	0	1	1	#NULL!	66	1	35	1	2	TICUNA	1	1	1	0	1	2011-07-16	2010-03-30	#NULL!	2010-03-18	2010-05-25	2010-09-20	2010-10-29	1	56	1. Hospital	2	PTO NARIÑO	Médico(a)	118	68	39	186	157	225	213	Subsidiado	1	Femenino	0	1	12	68	213	12	0
1	18	9	1	2	0	0	1	#NULL!	23	2	23	1	11	COCAMA	1	1	1	1	1	2012-03-27	2010-02-22	1988-07-01	2010-02-14	2010-05-14	2010-07-09	2010-08-20	0	81	3. Casa	2	PTO NARIÑO	Partero(a)	56	89	42	145	98	187	179	Subsidiado	1	Masculino	1	0	8	89	179	8	0
1	5	11	1	6	0	0	1	#NULL!	32	1	31	1	1	TICUNA	0	1	1	1	1	2011-07-24	#NULL!	1979-08-24	2010-02-24	2010-05-05	2010-06-23	2010-08-08	1	#NULL!	3. Casa	2	PTO NARIÑO	Familiar	49	70	46	119	95	165	#NULL!	Subsidiado	1	Femenino	0	0	515	70	360	#NULL!	0
1	4	6	1	3	0	0	1	#NULL!	25	1	20	1	4	YAGUA	0	1	1	0	1	2011-07-20	#NULL!	1991-06-20	2010-02-16	2010-05-05	2010-08-12	2010-10-30	0	#NULL!	3. Casa	2	PTO NARIÑO	Familiar	99	78	79	177	178	256	#NULL!	Subsidiado	1	Femenino	0	0	519	78	360	#NULL!	0
1	1	1	1	1	0	0	1	#NULL!	39	1	25	1	5	TICUNA	0	0	1	1	1	2011-07-14	#NULL!	1985-09-30	2010-01-15	2010-05-05	2010-06-08	2010-08-06	1	#NULL!	3. Casa	2	PTO NARIÑO	Partero(a)	34	110	59	144	93	203	#NULL!	Subsidiado	1	Femenino	0	0	545	110	360	#NULL!	0
1	6	1	1	1	0	0	1	#NULL!	32	1	26	1	2	COCAMA	1	0	1	0	1	2011-07-24	2009-12-23	1984-09-15	2009-10-24	2010-05-05	2010-12-12	2011-01-21	0	133	3. Casa	2	PTO NARIÑO	Familiar	221	193	40	414	261	454	394	Subsidiado	1	Masculino	1	0	60	193	394	60	0
1	14	25	1	2	0	1	1	#NULL!	24	2	24	1	0	TICUNA	1	1	1	1	1	2012-03-23	2010-03-30	1987-04-26	2010-02-14	2010-04-30	2010-06-18	2010-09-03	0	31	1. Hospital	2	PTO NARIÑO	Médico(a)	49	75	77	124	126	201	157	Subsidiado	1	Femenino	0	1	44	75	157	44	0
3	3	21	1	1	0	0	1	#NULL!	#NULL!	2	23	0	3	TICUNA	0	1	1	1	1	2012-05-06	#NULL!	1988-08-21	2010-03-21	2010-04-25	2010-06-22	2010-08-13	0	#NULL!	3. Casa	3	TARAPACA	Promotor	58	35	52	93	110	145	#NULL!	Subsidiado	1	Femenino	0	0	777	35	360	#NULL!	0
3	3	17	1	2	0	0	1	#NULL!	44	2	30	0	0	TICUNA	1	0	1	0	1	2012-05-06	2009-11-28	1982-04-27	2009-10-31	2010-04-25	2010-08-14	2010-09-28	1	148	3. Casa	3	TARAPACA	Partero(a)	111	176	45	287	156	332	304	Subsidiado	1	Femenino	0	0	28	176	304	28	0
2	11	46	1	4	0	0	1	#NULL!	50	2	42	0	3	TICUNA	1	0	1	1	1	2012-03-08	2010-02-23	1970-01-12	2010-01-13	2010-04-24	2010-06-07	2010-08-05	1	60	3. Casa	1	LETICIA	Partero(a)	44	101	59	145	103	204	163	Subsidiado	1	Femenino	0	0	41	101	163	41	0
1	14	17	1	1	0	0	1	#NULL!	23	2	21	1	0	TICUNA	0	0	1	0	1	2012-03-23	#NULL!	1990-11-27	2009-09-19	2010-04-23	2010-05-28	2011-06-23	0	#NULL!	3. Casa	2	PERU	Partero(a)	35	216	391	251	426	642	#NULL!	Subsidiado	1	Masculino	1	0	916	216	360	#NULL!	0
1	17	11	1	3	0	0	1	#NULL!	26	2	21	#NULL!	5	COCAMA	0	1	1	1	1	2012-03-26	#NULL!	1990-11-27	2010-02-19	2010-04-21	2010-06-14	2010-08-30	#NULL!	#NULL!	3. Casa	2	PTO NARIÑO	Partero(a)	54	61	77	115	131	192	#NULL!	Subsidiado	1	Femenino	0	0	766	61	360	#NULL!	0
1	4	5	1	4	0	0	1	1	32	1	29	1	4	TICUNA	1	0	1	0	1	2011-07-20	2010-02-08	1982-07-11	2010-01-03	2010-04-21	2010-06-22	2010-09-21	0	72	3. Casa	2	PTO NARIÑO	Familiar	62	108	91	170	153	261	225	Subsidiado	1		#NULL!	0	36	108	225	36	0
1	1	15	1	2	0	0	1	#NULL!	28	1	24	1	5	TICUNA	1	0	1	0	1	2011-07-19	2010-02-23	1986-10-27	2010-01-15	2010-04-20	2010-06-02	2010-08-23	0	56	3. Casa	2	PTO NARIÑO	Promotor	43	95	82	138	125	220	181	Subsidiado	1	Femenino	0	0	39	95	181	39	0
1	7	2	1	1	0	0	1	#NULL!	43	1	40	1	3	TICUNA	0	1	1	1	1	2011-07-25	#NULL!	1971-01-18	2010-02-23	2010-04-14	2010-06-26	2010-09-01	#NULL!	#NULL!	3. Casa	2	PUERTO NARIÑO	Familiar	73	50	67	123	140	190	#NULL!	Subsidiado	1	Masculino	1	0	517	50	360	#NULL!	0
1	17	7	1	2	0	0	1	#NULL!	39	2	30	1	0	COCAMA	1	1	1	1	1	2012-03-25	2010-02-17	1981-08-15	2010-01-30	2010-04-14	2010-05-20	2010-08-09	1	56	3. Casa	2	PTO NARIÑO	Partero(a)	36	74	81	110	117	191	173	Subsidiado	1	Femenino	0	0	18	74	173	18	0
2	1	4	1	1	0	0	1	#NULL!	#NULL!	1	31	1	2	TICUNA	1	1	1	0	1	2011-09-07	2010-02-05	#NULL!	2010-01-17	2010-04-13	2010-08-17	2010-11-01	0	67	3. Casa	1	Leticia	Familiar	126	86	76	212	202	288	269	Subsidiado	1	Femenino	0	0	19	86	269	19	0
2	11	25	1	3	0	0	1	#NULL!	22	2	21	1	0	TICUNA	1	1	1	1	1	2012-03-08	2010-02-16	1990-04-30	2010-02-07	2010-04-06	2010-06-08	2010-08-13	0	49	3. Casa	1	LETICIA	Partero(a)	63	58	66	121	129	187	178	Subsidiado	1	Femenino	0	0	9	58	178	9	0
1	17	18	1	2	0	0	1	#NULL!	30	2	20	0	1	TICUNA	0	0	1	0	1	2012-03-26	#NULL!	#NULL!	2009-09-30	2010-03-30	2010-05-31	2010-07-06	1	#NULL!	3. Casa	2	PTO NARIÑO	Familiar	62	181	36	243	98	279	#NULL!	Subsidiado	1	Femenino	0	0	908	181	360	#NULL!	0
1	14	16	1	5	0	0	1	#NULL!	33	1	29	1	0	TICUNA	1	1	1	1	1	2011-12-11	2010-01-08	1982-05-26	2010-01-01	2010-03-30	2010-04-30	2010-07-30	1	81	3. Casa	2	PTO NARIÑO	Familiar	31	88	91	119	122	210	203	Subsidiado	1	Femenino	0	0	7	88	203	7	0
1	11	16	1	3	0	0	1	#NULL!	32	1	28	1	3	TICUNA	1	1	1	0	1	2011-12-01	2010-02-23	1983-05-14	2010-01-25	2010-03-30	2010-07-31	2010-09-14	0	35	3. Casa	2	PTO NARIÑO	Familiar	123	64	45	187	168	232	203	Subsidiado	1	Masculino	1	0	29	64	203	29	0
1	11	1	1	1	0	0	1	#NULL!	22	2	19	1	5	YAGUA	1	0	1	0	1	2011-11-29	2009-12-18	1992-05-19	2009-11-04	2010-03-30	2010-06-08	2010-09-14	1	102	3. Casa	2	PTO NARIÑO	Familiar	70	146	98	216	168	314	270	Subsidiado	1	Masculino	1	0	44	146	270	44	0
1	18	3	1	2	0	0	1	#NULL!	39	2	30	0	3	COCAMA	1	0	1	1	1	2012-03-27	2010-02-19	1982-03-14	2009-12-17	2010-03-30	2010-04-30	2010-06-17	0	39	3. Casa	2	PTO NARIÑO	Partero(a)	31	103	48	134	79	182	118	Subsidiado	1	Femenino	0	0	64	103	118	64	0
3	1	31	1	1	0	1	1	#NULL!	64	2	23	1	5		0	1	1	0	1	2012-05-02	#NULL!	1989-01-21	2010-01-10	2010-03-10	2011-08-16	2011-11-26	0	#NULL!	1. Hospital	4	bolivar	Médico(a)	524	59	102	583	626	685	#NULL!	Ninguno	0	Femenino	0	1	843	59	360	#NULL!	0
2	1	9	2	1	0	0	1	#NULL!	23	1	24	0	11	TICUNA	0	1	1	1	1	2011-09-07	2010-02-05	1987-07-16	2009-12-21	2010-03-05	2010-04-21	2010-06-16	1	28	3. Casa	1	Leticia	Partero(a)	47	74	56	121	103	177	131	Subsidiado	1	Masculino	1	0	46	74	131	46	0
2	11	38	1	2	0	0	1	#NULL!	43	2	31	0	0	TICUNA	1	1	1	1	1	2012-03-08	2010-01-14	1981-01-01	2010-01-04	2010-03-04	2010-05-04	2010-07-06	0	49	3. Casa	1	LETICIA	Partero(a)	61	59	63	120	124	183	173	Subsidiado	1	Masculino	1	0	10	59	173	10	0
3	3	8	1	1	0	0	1	#NULL!	28	2	19	0	5	TICUNA	0	1	1	1	1	2012-05-06	#NULL!	1992-07-02	2010-01-17	2010-02-26	2010-04-25	2010-08-13	0	#NULL!	3. Casa	3	TARAPACA	Partero(a)	58	40	110	98	168	208	#NULL!	Subsidiado	1	Masculino	1	0	840	40	360	#NULL!	0
1	13	22	1	3	0	0	1	#NULL!	36	1	36	1	3	TICUNA	1	1	1	1	1	2011-12-05	2009-12-21	1975-09-20	2009-12-13	2010-02-23	2010-04-20	2010-06-15	0	64	3. Casa	2	PTO NARIÑO	Partero(a)	56	72	56	128	112	184	176	Subsidiado	1	Masculino	1	0	8	72	176	8	0
1	2	11	1	1	0	1	1	#NULL!	21	1	18	1	7	TICUNA	1	1	1	1	1	2011-07-15	2009-12-20	1992-10-13	2009-12-13	2010-02-22	2010-04-24	2010-06-28	0	64	1. Hospital	2	LETICIA	Médico(a)	61	71	65	132	126	197	190	Subsidiado	1	Femenino	0	1	7	71	190	7	0
3	2	22	1	1	0	0	1	#NULL!	#NULL!	2	32	0	0	TICUNA	0	1	1	0	1	2012-05-04	#NULL!	1979-07-29	2010-01-05	2010-02-12	2010-05-05	2010-08-06	0	#NULL!	3. Casa	3	TARAPACA	Familiar	82	38	93	120	175	213	#NULL!	Ninguno	0	Masculino	1	0	850	38	360	#NULL!	0
3	2	3	1	4	0	0	1	#NULL!	34	2	32	0	2	TICUNA	0	1	1	0	1	2012-05-03	#NULL!	1980-04-14	2009-12-10	2010-02-12	2010-05-05	2010-08-09	0	#NULL!	3. Casa	3	TARAPACA	Partero(a)	82	64	96	146	178	242	#NULL!	Subsidiado	1	Masculino	1	0	875	64	360	#NULL!	0
3	3	13	1	3	0	0	1	#NULL!	24	2	24	0	1	TICUNA	1	0	1	0	1	2012-05-06	2009-11-27	1987-07-05	2009-10-10	2010-02-12	2010-04-25	2010-08-13	1	77	3. Casa	3	TARAPACA	Partero(a)	72	125	110	197	182	307	259	Subsidiado	1	Masculino	1	0	48	125	259	48	0
3	8	4	1	2	0	1	1	#NULL!	28	2	24	1	8	TICUNA	1	0	0	0	1	2012-05-08	2009-10-20	1988-01-01	2009-10-18	2010-02-01	2010-03-01	2010-05-25	0	104	1. Hospital	3	TARAPACA	Enfermero(a)	28	106	85	134	113	219	217	Subsidiado	1	Femenino	0	1	2	106	217	2	0
1	1	9	1	4	0	0	1	#NULL!	39	1	32	1	2	TICUNA	1	1	1	1	0	2011-07-18	2009-12-15	#NULL!	2009-11-04	2010-01-21	2010-04-13	2010-05-11	0	37	3. Casa	2		Familiar	82	78	28	160	110	188	147	Subsidiado	1	Femenino	0	0	41	78	147	41	0
3	1	5	1	2	0	1	1	#NULL!	41	2	37	1	11		1	1	1	1	1	2012-04-30	2009-11-18	1975-01-08	2009-11-16	2010-01-18	2010-03-16	2010-05-20	0	61	1. Hospital	4	BRASIL	Médico(a)	57	63	65	120	122	185	183	Contributivo	2	Femenino	0	1	2	63	183	2	0
3	2	10	3	1	0	0	1	#NULL!	22	2	19	1	7	TICUNA	1	1	1	1	1	2012-05-03	2009-11-30	1993-03-21	2009-11-08	2010-01-08	2010-04-12	2010-05-13	0	39	3. Casa	3	TARAPACA	Partero(a)	94	61	31	155	125	186	164	Subsidiado	1	Masculino	1	0	22	61	164	22	0
1	4	7	1	4	0	0	1	#NULL!	#NULL!	1	22	0	1	TICUNA	0	0	1	1	1	2011-07-20	#NULL!	1988-07-28	2009-09-18	2009-12-27	2010-01-27	2010-04-12	1	#NULL!	3. Casa	2	PTO NARIÑO	Familiar	31	100	75	131	106	206	#NULL!	Subsidiado	1	Masculino	1	0	670	100	360	#NULL!	0
1	4	18	1	1	0	0	1	#NULL!	26	2	28	0	0	TICUNA	1	0	1	0	1	2011-07-21	2009-08-11	1982-12-29	2009-06-30	2009-12-27	2010-06-04	2010-07-23	0	138	3. Casa	2	PTO NARIÑO	Partero(a)	159	180	49	339	208	388	346	Subsidiado	1	Masculino	1	0	42	180	346	42	0
3	1	32	1	3	0	1	1	#NULL!	35	2	38	0	5	HUITOTO	0	1	1	0	1	2012-05-02	#NULL!	1974-02-06	2009-10-04	2009-12-22	2010-04-24	2010-06-21	1	#NULL!	1. Hospital	4	CHORRERA	Médico(a)	123	79	58	202	181	260	#NULL!	Ninguno	0	Masculino	1	1	941	79	360	#NULL!	0
1	13	21	1	2	0	1	1	#NULL!	45	2	38	1	5	TICUNA	1	1	1	0	1	2011-12-05	2009-10-29	1973-01-30	2009-10-20	2009-12-21	2010-04-20	2010-05-25	0	53	1. Hospital	2	PTO NARIÑO	Médico(a)	120	62	35	182	155	217	208	Subsidiado	1	Masculino	1	1	9	62	208	9	0
1	17	5	1	1	0	0	1	#NULL!	#NULL!	2	19	0	2	TICUNA	1	0	1	0	1	2012-03-25	2009-08-16	#NULL!	2009-08-14	2009-12-20	2010-08-30	2010-10-06	0	126	3. Casa	2	PTO NARIÑO	Partero(a)	253	128	37	381	290	418	416	Subsidiado	1	Femenino	0	0	2	128	416	2	0
1	12	1	1	2	0	0	1	#NULL!	25	2	20	1	6	COCAMA	0	0	1	0	1	2011-12-03	#NULL!	1991-04-23	2009-08-04	2009-12-11	2010-10-17	2010-12-10	0	#NULL!	3. Casa	2	PTO NARIÑO	Partero(a)	310	129	54	439	364	493	#NULL!	Ninguno	0	Femenino	0	0	851	129	360	#NULL!	0
1	13	19	2	1	0	0	1	#NULL!	22	2	20	#NULL!	7	TICUNA	1	1	1	1	1	2011-12-05	2009-11-06	1991-12-03	2009-10-08	2009-12-08	2010-02-09	2010-04-12	#NULL!	32	3. Casa	2	PTO NARIÑO	Familiar	63	61	62	124	125	186	157	Subsidiado	1	Femenino	0	0	29	61	157	29	0
1	15	1	1	2	0	0	1	#NULL!	50	2	-7777	1	5	YAGUA	0	1	1	1	1	2012-03-24	2009-11-09	9790-02-08	2009-10-06	2009-12-07	2010-02-09	2010-03-30	0	28	3. Casa	2	PTO NARIÑO	Familiar	64	62	49	126	113	175	141	Subsidiado	1	Femenino	0	0	34	62	141	34	0
2	12	15	1	4	0	0	1	#NULL!	#NULL!	2	22	0	0	TICUNA	0	1	1	1	1	2012-03-09	2009-11-24	1989-04-24	2009-10-03	2009-12-05	2010-02-25	2010-04-26	1	11	3. Casa	1	LETICIA	Partero(a)	82	63	60	145	142	205	153	Subsidiado	1	Femenino	0	0	52	63	153	52	0
3	2	23	1	2	0	0	1	#NULL!	33	2	21	0	3	TICUNA	1	0	1	0	1	2012-05-04	2009-06-25	1990-07-26	2009-06-15	2009-11-30	2010-05-05	2010-06-11	1	158	3. Casa	3	TARAPACA	Partero(a)	156	168	37	324	193	361	351	Subsidiado	1	Femenino	0	0	10	168	351	10	0
3	6	4	1	3	0	0	1	#NULL!	23	2	20	0	8		1	0	1	0	1	2012-05-07	2009-06-27	1991-11-01	2009-05-23	2009-11-30	2010-01-27	2010-04-02	0	156	3. Casa	3	TARAPACA	Partero(a)	58	191	65	249	123	314	279	Subsidiado	1	Femenino	0	0	35	191	279	35	0
3	3	20	1	2	0	1	1	#NULL!	43	2	34	1	3	TICUNA	1	1	1	1	1	2012-05-06	2009-09-20	1978-04-10	2009-09-18	2009-11-27	2010-02-15	2010-04-07	1	68	2. Centro de salud	3	TARAPACA	Médico(a)	80	70	51	150	131	201	199	Contributivo	2	Masculino	1	1	2	70	199	2	0
3	3	18	1	2	0	0	#NULL!	#NULL!	29	3	24	0	3	TICUNA	1	0	1	0	1	2012-05-06	2009-03-13	1987-11-07	2009-02-23	2009-11-27	2010-04-25	2010-08-13	0	259	3. Casa	3	TARAPACA	Familiar	149	277	110	426	259	536	518	Subsidiado	1	Masculino	1	0	18	277	518	18	0
1	1	12	2	1	0	0	1	#NULL!	23	1	25	1	7	TICUNA	0	1	1	0	1	2011-07-19	#NULL!	1986-06-06	2009-09-18	2009-11-20	2010-01-21	2010-04-20	0	#NULL!	3. Casa	2	PTO NARIÑO	Familiar	62	63	89	125	151	214	#NULL!	Subsidiado	1	Femenino	0	0	669	63	360	#NULL!	0
1	1	7	1	1	0	0	1	#NULL!	#NULL!	2	50	1	0	TICUNA	1	0	1	0	1	2011-07-18	2009-04-27	1960-10-08	2009-04-06	2009-11-20	2010-09-20	2010-10-28	1	207	3. Casa	2	PTO NARIÑO	Promotor	304	228	38	532	342	570	549	Subsidiado	1	Femenino	0	0	21	228	549	21	0
2	1	3	1	1	0	0	1	#NULL!	29	1	30	1	7	TICUNA	1	1	1	0	1	2011-09-06	2009-10-08	1980-11-12	2009-09-14	2009-11-19	2010-02-10	2010-04-13	0	42	3. Casa	1	Leticia	Partero(a)	83	66	62	149	145	211	187	Subsidiado	1	Femenino	0	0	24	66	187	24	0
1	8	3	1	2	0	1	1	#NULL!	23	1	19	0	6	TICUNA	0	1	0	1	1	2011-07-26	#NULL!	1991-08-30	2009-09-05	2009-11-10	2009-12-10	2010-03-24	0	#NULL!	1. Hospital	2	PUERTO NARIÑO	Médico(a)	30	66	104	96	134	200	#NULL!	Subsidiado	1	Masculino	1	1	689	66	360	#NULL!	0
1	11	12	1	1	0	0	1	#NULL!	28	2	35	1	5	COCAMA	1	1	1	0	1	2011-12-01	2009-09-16	1976-10-14	2009-09-09	2009-11-10	2010-03-30	2010-05-19	1	55	2. Centro de salud	2	PTO NARIÑO	Nadie	140	62	50	202	190	252	245	Subsidiado	1	Masculino	1	1	7	62	245	7	0
1	3	3	1	4	0	0	1	#NULL!	42	1	37	0	0	YAGUA	1	1	1	0	1	2011-07-17	2009-09-17	1973-09-24	2009-08-20	2009-10-30	2009-12-26	2010-04-20	0	43	3. Casa	2	PTO NARIÑO	Partero(a)	57	71	115	128	172	243	215	Subsidiado	1	Masculino	1	0	28	71	215	28	0
1	5	10	1	1	0	0	1	#NULL!	29	1	25	1	8	TICUNA	0	1	1	0	1	2011-07-24	#NULL!	1986-06-08	2009-08-22	2009-10-28	2009-12-27	2010-05-05	0	#NULL!	3. Casa	2	PTO NARIÑO	Partero(a)	60	67	129	127	189	256	#NULL!	Subsidiado	1	Masculino	1	0	701	67	360	#NULL!	0
1	2	17	1	2	0	0	1	#NULL!	35	1	37	1	5	COCAMA	1	1	1	1	1	2011-07-16	2009-09-04	1973-10-22	2009-08-24	2009-10-26	2009-12-22	2010-02-22	0	52	3. Casa	2	PTO NARIÑO	Partero(a)	57	63	62	120	119	182	171	Contributivo	2	Femenino	0	0	11	63	171	11	0
2	12	57	1	1	0	0	1	#NULL!	37	2	38	1	0	TICUNA	1	0	1	0	1	2012-03-10	2009-07-12	1973-08-01	2009-07-01	2009-10-25	2009-12-05	2010-02-15	1	105	3. Casa	1	LETICIA	Partero(a)	41	116	72	157	113	229	218	Subsidiado	1	Masculino	1	0	11	116	218	11	0
2	12	68	1	1	0	0	1	#NULL!	#NULL!	2	20	0	0	TICUNA	1	1	1	0	1	2012-03-10	2009-08-29	1991-09-02	2009-08-18	2009-10-23	2010-02-25	2010-04-26	0	55	3. Casa	1	LETICIA	Familiar	125	66	60	191	185	251	240	Subsidiado	1	Femenino	0	0	11	66	240	11	0
1	13	8	1	4	0	0	1	#NULL!	46	2	36	1	2	COCAMA	1	1	1	0	1	2011-12-04	2009-08-11	1975-06-07	2009-08-04	2009-10-13	2009-12-05	2010-12-16	1	63	3. Casa	2	PTO NARIÑO	Partero(a)	53	70	376	123	429	499	492	Subsidiado	1	Femenino	0	0	7	70	492	7	0
1	14	5	1	1	0	0	1	#NULL!	38	2	35	1	4	TICUNA	1	1	1	1	1	2011-12-09	2009-09-04	#NULL!	2009-08-09	2009-10-09	2009-12-08	2010-02-09	0	35	3. Casa	2	PTO NARIÑO	Familiar	60	61	63	121	123	184	158	Subsidiado	1	Masculino	1	0	26	61	158	26	0
3	1	7	1	1	0	1	1	#NULL!	#NULL!	2	21	1	10	COCAMA	1	1	1	1	1	2012-04-30	2009-08-11	1991-01-10	2009-08-08	2009-10-08	2009-12-10	2010-01-29	0	58	1. Hospital	4	TARAPACA	Médico(a)	63	61	50	124	113	174	171	Subsidiado	1	Femenino	0	1	3	61	171	3	0
1	4	22	1	1	0	1	1	#NULL!	29	1	20	1	8	TICUNA	1	1	1	1	1	2011-07-21	2009-08-19	1990-12-15	2009-07-28	2009-10-07	2009-12-05	2010-01-27	0	49	1. Hospital	2	PTO NARIÑO	Médico(a)	59	71	53	130	112	183	161	Subsidiado	1	Masculino	1	1	22	71	161	22	0
2	3	6	1	1	0	0	1	#NULL!	46	2	32	1	3	COCAMA	1	1	1	0	1	2011-09-09	2009-08-15	1979-08-27	2009-07-09	2009-09-23	2009-11-21	2010-02-13	1	39	3. Casa	1	Leticia	Partero(a)	59	76	84	135	143	219	182	Subsidiado	1	Femenino	0	0	37	76	182	37	0
1	9	9	1	3	0	0	1	#NULL!	42	2	36	1	4	TICUNA	0	1	1	0	1	2011-07-27	#NULL!	1975-04-18	2009-06-30	2009-09-17	2009-10-20	2010-04-24	1	#NULL!	3. Casa	2	LETICIA	Familiar	33	79	186	112	219	298	#NULL!	Subsidiado	1	Femenino	0	0	757	79	360	#NULL!	0
1	5	2	1	3	0	0	1	#NULL!	#NULL!	2	43	0	1	TICUNA	1	0	1	0	1	2011-07-22	2009-06-03	#NULL!	2009-05-19	2009-09-16	2009-11-11	2009-12-27	1	105	3. Casa	2	PTO NARIÑO	Familiar	56	120	46	176	102	222	207	Subsidiado	1	Masculino	1	0	15	120	207	15	0
1	14	23	1	1	0	0	1	#NULL!	23	2	24	1	0	TICUNA	1	1	1	0	1	2012-03-23	2009-08-01	1987-10-26	2009-07-05	2009-09-05	2010-06-02	2010-07-22	1	35	3. Casa	2	PTO NARIÑO	Familiar	270	62	50	332	320	382	355	Subsidiado	1	Masculino	1	0	27	62	355	27	0
1	14	10	1	1	0	0	1	#NULL!	42	2	33	0	3	TICUNA	0	0	1	0	1	2011-12-09	#NULL!	1978-04-07	2009-05-27	2009-09-04	2009-11-18	2010-03-30	0	#NULL!	3. Casa	2	PTO NARIÑO	Promotor	75	100	132	175	207	307	#NULL!	Subsidiado	1	Masculino	1	0	926	100	360	#NULL!	0
2	6	5	1	2	0	0	1	1	20	2	22	0	2	TICUNA	1	0	1	0	1	2011-09-16	2009-03-17	1988-11-30	2009-03-08	2009-08-22	2010-02-17	2010-04-18	0	158		1	LETICIA	Familiar	179	167	60	346	239	406	397	Subsidiado	1	Femenino	0	#NULL!	9	167	397	9	0
2	3	11	1	3	0	0	1	#NULL!	#NULL!	2	35	1	3	TICUNA	0	1	1	1	1	2011-09-10	#NULL!	1975-10-31	2009-06-04	2009-08-16	2009-10-10	2009-11-21	0	#NULL!	3. Casa	1	LETICIA	Partero(a)	55	73	42	128	97	170	#NULL!	Subsidiado	1	Masculino	1	0	828	73	360	#NULL!	0
2	11	22	1	1	0	0	1	#NULL!	43	2	40	1	0	TICUNA	1	0	1	1	0	2012-03-08	2009-05-23	1971-10-16	2009-04-26	2009-08-13	2009-09-24	2009-10-24	1	82	3. Casa	1	LETICIA	Partero(a)	42	109	30	151	72	181	154	Subsidiado	1	Femenino	0	0	27	109	154	27	0
1	5	1	1	2	0	1	1	#NULL!	#NULL!	2	34	0	3	TICUNA	1	0	1	0	1	2011-07-22	2009-01-21	#NULL!	2009-01-13	2009-08-12	2009-09-25	2009-12-27	0	203	1. Hospital	2	PTO NARIÑO	Médico(a)	44	211	93	255	137	348	340	Subsidiado	1	Masculino	1	1	8	211	340	8	0
1	3	2	1	4	0	0	1	#NULL!	33	2	31	1	2	TICUNA	1	0	1	1	1	2011-07-17	2009-04-07	#NULL!	2009-03-28	2009-08-04	2009-09-04	2009-10-06	1	119	3. Casa	2	PTO NARIÑO	Partero(a)	31	129	32	160	63	192	182	Subsidiado	1	Masculino	1	0	10	129	182	10	0
2	12	14	1	2	0	0	1	#NULL!	36	2	32	1	0	TICUNA	1	1	1	1	1	2012-03-09	2009-06-05	1979-11-18	2009-05-29	2009-08-03	2009-10-09	2009-12-05	0	59	3. Casa	1	LETICIA	Partero(a)	67	66	57	133	124	190	183	Subsidiado	1	Masculino	1	0	7	66	183	7	0
1	13	9	1	1	0	0	1	#NULL!	21	2	20	0	6	TICUNA	0	1	1	1	1	2011-12-04	#NULL!	1991-12-01	2009-05-05	2009-08-01	2009-09-15	2009-11-11	1	#NULL!	3. Casa	2	PTO NARIÑO	Partero(a)	45	88	57	133	102	190	#NULL!	Ninguno	0	Masculino	1	0	943	88	360	#NULL!	0
1	14	22	1	1	0	1	1	#NULL!	48	2	48	0	5	TICUNA	0	1	1	1	0	2012-03-23	#NULL!	1964-03-20	2009-05-09	2009-08-01	2009-09-25	2009-10-11	1	#NULL!	1. Hospital	2	PTO NARIÑO	Médico(a)	55	84	16	139	71	155	#NULL!	Subsidiado	1	Masculino	1	1	1049	84	360	#NULL!	0
1	1	2	1	4	0	1	1	#NULL!	31	2	27	0	9	TICUNA	1	1	1	1	0	2011-07-14	2009-05-21	1983-11-20	2009-05-19	2009-08-01	2009-10-22	2009-11-20	1	72	1. Hospital	2	PTO NARIÑO	Médico(a)	82	74	29	156	111	185	183	Subsidiado	1	Femenino	0	1	2	74	183	2	0
1	14	4	1	4	0	0	1	#NULL!	54	2	32	0	7	TICUNA	1	0	1	1	1	2011-12-19	2009-04-29	1979-12-06	2009-04-08	2009-08-01	2009-09-11	2009-10-23	1	94	3. Casa	2	PTO NARIÑO	Partero(a)	41	115	42	156	83	198	177	Subsidiado	1	Masculino	1	0	21	115	177	21	0
1	5	6	1	1	0	0	1	#NULL!	25	2	26	1	10	TICUNA	1	0	1	1	1	2011-07-23	2009-04-25	1985-02-05	2009-04-05	2009-07-15	2009-08-19	2009-10-28	0	81	3. Casa	2	PTO NARIÑO	Partero(a)	35	101	70	136	105	206	186	Ninguno	0	Masculino	1	0	20	101	186	20	0
2	12	66	1	4	0	0	1	#NULL!	#NULL!	2	31	0	0	TICUNA	1	1	1	1	1	2012-03-10	2009-05-15	1980-10-25	2009-04-22	2009-07-12	2009-08-25	2009-10-23	0	58	3. Casa	1	LETICIA	Familiar	44	81	59	125	103	184	161	Subsidiado	1	Femenino	0	0	23	81	161	23	0
2	12	20	1	2	0	0	1	#NULL!	23	2	23	0	5	TICUNA	1	1	1	1	1	2012-03-09	2009-05-25	1988-03-23	2009-04-13	2009-07-12	2009-08-28	2009-10-24	0	48	3. Casa	1	LETICIA	Partero(a)	47	90	57	137	104	194	152	Subsidiado	1	Femenino	0	0	42	90	152	42	0
2	12	70	1	2	0	0	1	#NULL!	22	2	24	0	0	TICUNA	1	1	1	1	1	2012-03-10	2009-05-24	1987-06-23	2009-04-25	2009-07-11	2009-08-29	2009-10-23	0	48	3. Casa	1	LETICIA	Partero(a)	49	77	55	126	104	181	152	Subsidiado	1	Femenino	0	0	29	77	152	29	0
2	11	31	1	3	0	1	1	#NULL!	29	2	26	1	0	TICUNA	1	1	1	1	1	2012-03-08	2009-05-23	1985-09-25	2009-04-12	2009-07-09	2009-08-13	2009-09-22	0	47	3. Casa	1	LETICIA	Enfermero(a)	35	88	40	123	75	163	122	Subsidiado	1	Femenino	0	0	41	88	122	41	0
1	13	10	1	2	0	0	1	#NULL!	26	2	18	1	6	TICUNA	1	0	1	1	1	2011-12-04	2009-04-25	1993-02-07	2009-04-01	2009-07-08	2009-09-09	2009-10-21	0	74	3. Casa	2	PTO NARIÑO	Familiar	63	98	42	161	105	203	179	Subsidiado	1	Masculino	1	0	24	98	179	24	0
1	1	3	1	1	0	0	1	#NULL!	24	2	21	1	4	TICUNA	0	1	1	0	1	2011-07-18	#NULL!	#NULL!	2009-04-19	2009-07-07	2010-03-27	2011-07-15	0	#NULL!	3. Casa	2	PTO NARIÑO	Familiar	263	79	475	342	738	817	#NULL!	Subsidiado	1	Femenino	0	0	820	79	360	#NULL!	0
2	6	2	1	1	0	0	1	#NULL!	28	2	18	1	0	TICUNA	0	0	1	0	1	2011-09-15	#NULL!	1992-12-24	2008-09-16	2009-07-03	2009-11-28	2010-08-21	0	#NULL!	3. Casa	1	LETICIA	Nadie	148	290	266	438	414	704	#NULL!	Subsidiado	1	Masculino	1	0	1094	290	360	#NULL!	0
3	1	17	1	1	0	0	1	#NULL!	23	3	17	1	4	COCAMA	0	1	1	1	1	2012-05-01	#NULL!	1994-06-15	2009-03-06	2009-06-04	2009-07-08	2009-09-08	0	#NULL!	3. Casa	4	TARAPACA	Partero(a)	34	90	62	124	96	186	#NULL!	Subsidiado	1	Femenino	0	0	1152	90	360	#NULL!	0
1	13	3	1	1	0	0	1	#NULL!	27	2	25	0	5	TICUNA	1	1	1	1	1	2011-12-04	2009-04-22	1986-07-30	2009-03-24	2009-06-02	2009-08-01	2009-10-13	0	41	3. Casa	2	PTO NARIÑO	Partero(a)	60	70	73	130	133	203	174	Subsidiado	1	Masculino	1	0	29	70	174	29	0
1	4	4	1	2	0	0	1	#NULL!	24	2	34	1	2	TICUNA	1	0	1	1	1	2011-07-20	2009-03-09	1977-04-04	2009-02-28	2009-06-01	2009-08-01	2009-09-07	0	84	3. Casa	2	PTO NARIÑO	Partero(a)	61	93	37	154	98	191	182	Subsidiado	1	Femenino	0	0	9	93	182	9	0
2	12	9	1	3	0	0	1	#NULL!	27	2	24	0	0	TICUNA	1	1	1	1	1	2012-03-09	2009-04-17	1987-05-25	2009-03-30	2009-06-01	2009-07-11	2009-10-15	0	45	3. Casa	1	LETICIA	Partero(a)	40	63	96	103	136	199	181	Subsidiado	1	Masculino	1	0	18	63	181	18	0
3	3	9	1	2	0	0	1	#NULL!	40	3	25	0	4	TICUNA	0	1	1	0	1	2012-05-06	2009-05-02	1987-02-14	2009-04-04	2009-05-29	2009-11-27	2010-02-25	1	27	3. Casa	3	TARAPACA	Partero(a)	182	55	90	237	272	327	299	Subsidiado	1	Masculino	1	0	28	55	299	28	0
1	3	4	2	2	0	0	1	#NULL!	27	2	22	1	7	TICUNA	1	1	1	1	1	2011-07-17	2009-03-31	1989-05-09	2009-03-03	2009-05-14	2009-07-07	2009-09-08	0	44	3. Casa	2	PTO NARIÑO	Partero(a)	54	72	63	126	117	189	161	Subsidiado	1	Femenino	0	0	28	72	161	28	0
3	2	5	1	4	0	1	1	#NULL!	40	3	31	1	2	COCAMA	1	0	1	1	1	2012-05-03	2009-02-23	1981-04-10	2009-02-05	2009-05-12	2009-06-21	2009-08-13	1	78	1. Hospital	3	TARAPACA	Médico(a)	40	96	53	136	93	189	171	Subsidiado	1	Masculino	1	1	18	96	171	18	0
2	1	12	1	2	0	0	1	#NULL!	38	2	38	1	5	TICUNA	0	1	1	1	1	2011-09-07	#NULL!	1972-10-13	2009-03-14	2009-05-09	2009-08-15	2009-10-08	0	#NULL!	3. Casa	1	Leticia	Partero(a)	98	56	54	154	152	208	#NULL!	Subsidiado	1	Masculino	1	0	907	56	360	#NULL!	0
3	5	3	1	3	0	0	1	#NULL!	37	3	26	1	2	TICUNA	1	0	1	0	1	2012-05-07	2009-02-04	1985-07-18	2009-01-30	2009-05-05	2009-11-29	2010-08-11	0	90	3. Casa	3	TARAPACA	Familiar	208	95	255	303	463	558	553	Subsidiado	1	Femenino	0	0	5	95	553	5	0
3	3	11	1	3	0	0	1	#NULL!	39	3	35	0	2	TICUNA	1	1	1	0	1	2012-05-06	2009-02-20	1976-07-21	2009-02-04	2009-05-02	2009-07-01	2009-11-30	1	71	3. Casa	3	TARAPACA	Familiar	60	87	152	147	212	299	283	Subsidiado	1	Femenino	0	0	16	87	283	16	0
3	3	3	1	3	0	0	1	#NULL!	37	3	26	0	1	TICUNA	1	0	1	0	1	2012-05-06	2009-02-22	1986-03-02	2009-01-05	2009-05-02	2009-06-29	2009-11-27	0	69	3. Casa	3	TARAPACA	Partero(a)	58	117	151	175	209	326	278	Subsidiado	1	Femenino	0	0	48	117	278	48	0
3	6	5	1	4	0	0	1	#NULL!	33	3	30	1	3	TICUNA	1	0	1	0	1	2012-05-07	2009-02-23	#NULL!	2009-01-05	2009-04-30	2009-06-26	2009-11-29	1	66	3. Casa	3	TARAPACA	Familiar	57	115	156	172	213	328	279	Subsidiado	1	Femenino	0	0	49	115	279	49	0
1	8	1	1	1	0	0	1	#NULL!	27	2	40	1	1	TICUNA	1	0	1	0	1	2011-07-26	2009-02-12	1971-01-24	2009-01-25	2009-04-29	2010-02-11	2010-09-24	1	76	3. Casa	2	PUERTO NARIÑO	Familiar	288	94	225	382	513	607	589	Subsidiado	1	Masculino	1	0	18	94	589	18	0
1	13	25	2	1	0	0	1	#NULL!	21	2	21	1	5	TICUNA	0	0	1	0	1	2011-12-07	#NULL!	1990-07-30	2008-12-17	2009-04-25	2009-08-01	2009-09-01	0	#NULL!	3. Casa	2	PTO NARIÑO	Partero(a)	98	129	31	227	129	258	#NULL!	Subsidiado	1	Femenino	0	0	1085	129	360	#NULL!	0
1	13	30	1	2	0	0	1	#NULL!	#NULL!	3	24	0	3	TICUNA	0	0	1	0	1	2011-12-07	#NULL!	1987-03-28	2008-10-24	2009-04-25	2009-12-21	2010-08-03	0	#NULL!	3. Casa	2	PTO NARIÑO	Familiar	240	183	225	423	465	648	#NULL!	Subsidiado	1	Masculino	1	0	1139	183	360	#NULL!	0
2	1	10	1	2	0	0	1	#NULL!	27	2	20	1	7	TICUNA	0	0	1	0	1	2011-09-07	#NULL!	1990-12-11	2008-12-21	2009-04-24	2009-06-09	2009-10-07	0	#NULL!	3. Casa	1	Leticia	Familiar	46	124	120	170	166	290	#NULL!	Subsidiado	1	Femenino	0	0	990	124	360	#NULL!	0
1	17	8	1	2	0	0	1	#NULL!	#NULL!	3	38	1	1	TICUNA	1	0	1	0	1	2012-03-25	2009-01-28	1973-10-09	2008-12-27	2009-04-15	2009-06-03	2009-12-05	0	77	3. Casa	2	PTO NARIÑO	Partero(a)	49	109	185	158	234	343	311	Subsidiado	1	Masculino	1	0	32	109	311	32	0
1	1	6	1	2	0	0	1	#NULL!	#NULL!	2	20	1	5	TICUNA	0	0	1	1	1	2011-07-18	#NULL!	#NULL!	2009-01-02	2009-04-07	2009-05-15	2009-07-15	0	#NULL!	3. Casa	2	PTO NARIÑO	Promotor	38	95	61	133	99	194	#NULL!	Subsidiado	1	Masculino	1	0	927	95	360	#NULL!	0
3	7	2	1	3	0	0	1	#NULL!	45	3	25	0	7	TICUNA	0	0	1	1	1	2012-05-08	#NULL!	1986-11-14	2008-12-14	2009-04-01	2009-05-13	2009-06-18	0	#NULL!	3. Casa	3	TARAPACA	Nadie	42	108	36	150	78	186	#NULL!	Subsidiado	1	Masculino	1	0	1241	108	360	#NULL!	0
3	7	4	1	2	0	0	1	#NULL!	22	3	21	1	6	OCAINA	1	0	1	0	1	2012-05-08	2008-12-24	1991-01-17	2008-11-05	2009-04-01	2009-05-13	2009-06-18	0	98	3. Casa	3	TARAPACA	Partero(a)	42	147	36	189	78	225	176	Subsidiado	1	Femenino	0	0	49	147	176	49	0
3	8	2	1	3	0	0	0	#NULL!	49	4	30	0	0	TICUNA	0	0	1	0	1	2012-05-08	#NULL!	#NULL!	2007-07-09	2009-03-31	2009-05-12	2009-06-17	1	#NULL!	3. Casa	3	PERU	Familiar	42	631	36	673	78	709	#NULL!	Subsidiado	1	Femenino	0	0	1765	631	360	#NULL!	0
1	13	5	1	1	0	0	1	#NULL!	23	2	22	0	6	TICUNA	0	1	1	1	1	2011-12-04	#NULL!	1989-06-11	2009-01-20	2009-03-31	2009-05-20	2009-08-01	0	#NULL!	3. Casa	2	PTO NARIÑO	Partero(a)	50	70	73	120	123	193	#NULL!	Subsidiado	1	Femenino	0	0	1048	70	360	#NULL!	0
1	13	20	1	2	0	0	1	#NULL!	53	2	31	1	10	TICUNA	1	1	1	0	1	2011-12-05	2009-01-27	1980-09-08	2009-01-19	2009-03-31	2009-05-20	2009-11-11	0	63	3. Casa	2	PTO NARIÑO	Partero(a)	50	71	175	121	225	296	288	Ninguno	0	Masculino	1	0	8	71	288	8	0
2	11	1	1	2	0	0	1	#NULL!	#NULL!	3	22	1	0	TICUNA	1	0	1	0	1	2012-03-08	2008-12-14	1989-12-19	2008-11-23	2009-03-29	2009-05-24	2009-06-24	0	105	3. Casa	1	LETICIA	Nadie	56	126	31	182	87	213	192	Subsidiado	1	Masculino	1	0	21	126	192	21	0
2	11	15	1	4	0	0	1	#NULL!	26	3	31	1	0	TICUNA	1	1	1	1	1	2012-03-08	2009-02-12	1980-08-05	2009-01-25	2009-03-27	2009-06-09	2009-07-10	1	43	3. Casa	1	LETICIA	Promotor	74	61	31	135	105	166	148	Subsidiado	1	Femenino	0	0	18	61	148	18	0
1	11	14	2	1	0	0	1	#NULL!	#NULL!	3	20	0	3	COCAMA	1	0	0	0	1	2011-12-01	2008-11-06	1991-02-27	2008-09-26	2009-03-27	2009-04-24	2009-11-10	1	141	3. Casa	2	PTO NARIÑO	Partero(a)	28	182	200	210	228	410	369	Subsidiado	1	Femenino	0	0	41	182	369	41	0
2	6	1	1	1	0	0	1	#NULL!	22	2	19	0	5	YAGUA	0	0	1	0	1	2011-09-15	#NULL!	1992-08-07	2008-12-02	2009-03-18	2009-08-22	2009-10-15	0	#NULL!	3. Casa	1	LETICIA	Familiar	157	106	54	263	211	317	#NULL!	Subsidiado	1	Femenino	0	0	1017	106	360	#NULL!	0
1	6	9	1	1	0	0	1	#NULL!	29	2	23	0	9	TICUNA	1	1	1	1	1	2011-07-25	2009-01-21	1988-05-13	2008-12-25	2009-03-18	2009-05-06	2009-07-15	0	56	3. Casa	2	PTO NARIÑO	Familiar	49	83	70	132	119	202	175	Subsidiado	1	Femenino	0	0	27	83	175	27	0
2	3	12	1	4	0	0	1	#NULL!	31	2	35	1	5	TICUNA	1	0	1	0	1	2011-09-10	2008-12-01	1976-01-24	2008-11-23	2009-03-14	2009-05-10	2009-06-29	0	103	3. Casa	1	LETICIA	Partero(a)	57	111	50	168	107	218	210	Subsidiado	1	Masculino	1	0	8	111	210	8	0
1	1	5	2	2	0	0	1	#NULL!	49	2	39	0	0	TICUNA	0	1	1	0	1	2011-07-18	#NULL!	1972-05-10	2009-01-16	2009-03-12	2009-07-15	2009-09-30	0	#NULL!	3. Casa	2	PTO NARIÑO	Familiar	125	55	77	180	202	257	#NULL!	Subsidiado	1	Masculino	1	0	913	55	360	#NULL!	0
2	12	31	1	4	0	0	1	#NULL!	39	3	29	0	4	TICUNA	1	1	1	1	1	2012-03-10	2009-01-16	1982-06-09	2009-01-10	2009-03-10	2009-05-15	2009-07-21	1	53	3. Casa	1	PROGRESO	Partero(a)	66	59	67	125	133	192	186	Subsidiado	1	Femenino	0	0	6	59	186	6	0
1	2	8	1	3	0	0	1	#NULL!	28	2	27	0	5	TICUNA	1	1	1	0	1	2011-07-15	2009-01-26	1983-08-20	2009-01-01	2009-03-09	2009-05-18	2009-08-30	1	42	3. Casa	2	PTO NARIÑO	Promotor	70	67	104	137	174	241	216	Subsidiado	1	Femenino	0	0	25	67	216	25	0
2	11	24	1	1	0	0	1	#NULL!	16	3	19	1	0	TICUNA	0	1	1	1	1	2012-03-08	2009-02-23	#NULL!	2009-01-13	2009-03-09	2009-05-12	2009-07-10	0	14	3. Casa	1	LETICIA	Familiar	64	55	59	119	123	178	137	Subsidiado	1	Masculino	1	0	41	55	137	41	0
1	8	5	1	1	0	1	1	#NULL!	24	2	24	1	10	TICUNA	1	1	1	1	1	2011-07-26	2009-01-15	1987-04-26	2008-12-31	2009-03-05	2009-05-07	2009-07-09	1	49	1. Hospital	2	PUERTO NARIÑO	Médico(a)	63	64	63	127	126	190	175	Subsidiado	1	Femenino	0	1	15	64	175	15	0
3	2	15	1	2	0	0	1	#NULL!	#NULL!	3	29	1	3	TICUNA	0	1	1	1	1	2012-05-04	#NULL!	1983-02-26	2008-12-20	2009-02-24	2009-05-06	2009-06-25	0	#NULL!	3. Casa	3	TARAPACA	Promotor	71	66	50	137	121	187	#NULL!	Subsidiado	1	Masculino	1	0	1231	66	360	#NULL!	0
3	2	19	1	1	0	0	1	#NULL!	24	3	20	0	3	TICUNA	0	1	1	1	1	2012-05-04	#NULL!	1992-04-18	2008-12-16	2009-02-24	2009-05-06	2009-06-25	0	#NULL!	3. Casa	3	TARAPACA	Promotor	71	70	50	141	121	191	#NULL!	Subsidiado	1	Masculino	1	0	1235	70	360	#NULL!	0
3	2	17	1	4	0	0	1	#NULL!	37	3	33	1	5	HUITOTO	0	1	1	1	1	2012-05-04	#NULL!	1978-07-14	2008-12-13	2009-02-24	2009-05-06	2009-06-25	0	#NULL!	3. Casa	3	TARAPACA	Partero(a)	71	73	50	144	121	194	#NULL!	Subsidiado	1	Femenino	0	0	1238	73	360	#NULL!	0
1	3	1	1	1	0	0	1	#NULL!	29	2	33	1	3	TICUNA	1	1	1	0	1	2011-07-17	2009-01-20	1977-08-12	2008-12-21	2009-02-24	2009-04-27	2009-09-01	0	35	3. Casa	2	PTO NARIÑO	Promotor	62	65	127	127	189	254	224	Subsidiado	1	Masculino	1	0	30	65	224	30	0
2	11	17	1	2	0	0	#NULL!	#NULL!	30	3	27	0	0	TICUNA	1	0	1	0	0	2012-03-08	2008-11-23	1984-09-03	2008-11-15	2009-02-23	2009-08-30	2009-09-21	1	92	3. Casa	1	TARAPACA	Familiar	188	100	22	288	210	310	302	Subsidiado	1	Masculino	1	0	8	100	302	8	0
3	3	10	1	4	0	0	1	#NULL!	43	3	37	0	2	TICUNA	0	1	1	0	1	2012-05-06	2009-02-20	1974-11-20	2008-12-10	2009-02-20	2009-05-02	2010-03-25	1	0	3. Casa	3	TARAPACA	Partero(a)	71	72	327	143	398	470	398	Subsidiado	1	Masculino	1	0	72	72	398	72	0
1	17	10	1	1	0	0	1	#NULL!	39	3	29	1	5	COCAMA	1	1	1	1	1	2012-03-26	2008-12-31	1982-04-14	2008-12-12	2009-02-11	2009-04-15	2009-07-08	0	42	3. Casa	2	PTO NARIÑO	Partero(a)	63	61	84	124	147	208	189	Subsidiado	1	Masculino	1	0	19	61	189	19	0
2	3	8	1	5	0	0	1	#NULL!	43	2	37	0	5	TICUNA	0	1	1	1	1	2011-09-09	#NULL!	1974-06-06	2008-12-09	2009-02-09	2009-03-14	2009-05-10	0	#NULL!	3. Casa	1	Leticia	Partero(a)	33	62	57	95	90	152	#NULL!	Subsidiado	1	Femenino	0	0	1004	62	360	#NULL!	0
2	12	56	1	1	0	0	1	#NULL!	24	3	22	0	0	TICUNA	1	1	0	1	1	2012-03-10	2008-11-13	1990-01-05	2008-11-11	2009-02-09	2009-03-09	2009-05-08	0	88	3. Casa	1	LETICIA	Partero(a)	28	90	60	118	88	178	176	Subsidiado	1	Masculino	1	0	2	90	176	2	0
1	7	3	1	4	0	0	1	#NULL!	44	2	38	0	0	TICUNA	0	1	1	0	1	2011-07-25	#NULL!	1972-09-05	2008-11-10	2009-01-21	2009-04-28	2009-12-27	0	#NULL!	3. Casa	2	PUERTO NARIÑO	Familiar	97	72	243	169	340	412	#NULL!	Subsidiado	1	Femenino	0	0	987	72	360	#NULL!	0
1	14	18	1	1	0	1	1	#NULL!	23	3	18	1	7	TICUNA	1	1	1	1	1	2012-03-23	2008-10-24	1993-04-26	2008-10-22	2008-12-19	2009-03-20	2009-04-25	1	56	1. Hospital	2	PTO NARIÑO	Enfermero(a)	91	58	36	149	127	185	183	Subsidiado	1	Masculino	1	1	2	58	183	2	0
1	1	10	1	2	0	0	1	#NULL!	#NULL!	2	16	0	3	YAGUA	1	1	1	0	1	2011-07-18	2008-11-11	1994-12-30	2008-10-03	2008-12-16	2009-04-27	2009-08-01	0	35	3. Casa	2	PTO NARIÑO	Familiar	132	74	96	206	228	302	263	Subsidiado	1	Femenino	0	0	39	74	263	39	0
2	11	48	1	4	0	0	1	#NULL!	39	3	40	0	4	TICUNA	0	0	1	0	1	2012-03-08	#NULL!	1972-03-03	2008-08-20	2008-12-12	2009-02-17	2009-03-22	1	#NULL!	3. Casa	1	LETICIA	Partero(a)	67	114	33	181	100	214	#NULL!	Subsidiado	1	Masculino	1	0	1296	114	360	#NULL!	0
1	1	5	1	2	0	1	1	#NULL!	23	2	21	0	11	TICUNA	1	1	1	0	1	2011-07-18	2008-10-02	1990-01-28	2008-09-30	2008-12-02	2009-03-13	2009-05-08	0	61	1. Hospital	2	PTO NARIÑO	Médico(a)	101	63	56	164	157	220	218	Subsidiado	1	Femenino	0	1	2	63	218	2	0
3	6	7	1	4	0	0	1	#NULL!	37	4	27	0	0	TICUNA	1	0	1	0	1	2012-05-07	2008-09-12	1984-10-24	2008-04-01	2008-11-23	2009-02-23	2009-04-22	0	72	3. Casa	3	TARAPACA	Nadie	92	236	58	328	150	386	222	Subsidiado	1	Femenino	0	0	164	236	222	164	0
1	14	26	1	2	0	0	1	#NULL!	#NULL!	3	39	1	7	TICUNA	1	1	1	0	1	2012-03-23	2008-10-10	1972-04-17	2008-09-21	2008-11-21	2009-03-20	2009-04-25	0	42	3. Casa	2	PTO NARIÑO	Familiar	119	61	36	180	155	216	197	Subsidiado	1	Masculino	1	0	19	61	197	19	0
3	4	4	1	2	0	0	1	#NULL!	38	3	32	1	3	HUITOTO	1	1	1	0	1	2012-05-10	2008-10-10	1979-07-16	2008-09-14	2008-11-19	2009-02-22	2009-05-11	1	40	3. Casa	3	TARAPACA	Promotor	95	66	78	161	173	239	213	Subsidiado	1	Masculino	1	0	26	66	213	26	0
1	2	3	1	2	0	0	1	#NULL!	#NULL!	2	47	0	3	TICUNA	1	1	1	1	1	2011-07-15	2008-10-01	#NULL!	2008-09-13	2008-11-13	2009-01-28	2009-03-30	1	43	3. Casa	2	BRASIL	Familiar	76	61	61	137	137	198	180	Ninguno	0	Masculino	1	0	18	61	180	18	0
1	1	12	1	3	0	0	1	#NULL!	45	2	40	1	3	TICUNA	1	1	1	0	1	2011-07-19	2008-09-23	#NULL!	2008-09-07	2008-11-12	2009-04-27	2009-08-01	0	50	3. Casa	2	PTO NARIÑO	Familiar	166	66	96	232	262	328	312	Subsidiado	1	Masculino	1	0	16	66	312	16	0
1	1	11	1	3	0	0	1	#NULL!	36	3	28	0	0	TICUNA	1	0	1	0	1	2011-07-18	2008-08-16	1983-05-14	2008-07-13	2008-11-12	2009-04-07	2009-05-19	1	88	3. Casa	2	PTO NARIÑO	Familiar	146	122	42	268	188	310	276	Subsidiado	1	Masculino	1	0	34	122	276	34	0
2	11	14	1	3	0	0	1	#NULL!	41	3	39	0	0	TICUNA	1	0	1	0	1	2012-03-08	2008-07-21	1973-02-28	2008-07-19	2008-11-11	2008-12-12	2009-02-19	1	113	3. Casa	1	LETICIA	Partero(a)	31	115	69	146	100	215	213	Subsidiado	1	Masculino	1	0	2	115	213	2	0
2	11	32	1	3	0	0	1	#NULL!	#NULL!	3	29	0	0	TICUNA	1	0	1	0	1	2012-03-08	2008-07-05	1982-10-18	2008-06-23	2008-11-10	2008-12-13	2009-02-17	1	128	3. Casa	1	LETICIA	Partero(a)	33	140	66	173	99	239	227	Subsidiado	1	Masculino	1	0	12	140	227	12	0
1	4	15	1	2	0	0	1	#NULL!	32	2	26	1	4	TICUNA	1	0	1	1	1	2011-07-20	2008-08-18	1985-06-28	2008-08-02	2008-11-09	2008-12-22	2009-02-16	0	83	3. Casa	2	PTO NARIÑO	Partero(a)	43	99	56	142	99	198	182	Subsidiado	1	Femenino	0	0	16	99	182	16	0
1	1	14	1	2	0	0	1	#NULL!	27	2	25	1	4	TICUNA	1	1	1	0	1	2011-07-19	2008-09-23	1986-04-12	2008-08-31	2008-11-04	2009-12-26	2010-09-20	0	42	3. Casa	2	PTO NARIÑO	Familiar	417	65	268	482	685	750	727	Subsidiado	1	Femenino	0	0	23	65	727	23	0
3	2	16	1	3	0	0	1	#NULL!	30	3	22	1	4	HUITOTO	0	1	1	0	1	2012-05-04	#NULL!	1989-11-10	2008-09-17	2008-11-03	2009-02-24	2009-05-06	0	#NULL!	3. Casa	3	TARAPACA	Promotor	113	47	71	160	184	231	#NULL!	Subsidiado	1	Femenino	0	0	1325	47	360	#NULL!	0
1	11	9	1	4	0	0	1	#NULL!	43	3	28	1	5	COCAMA	1	1	1	0	0	2011-12-01	2008-09-09	1983-05-24	2008-08-30	2008-10-30	2009-03-27	2009-04-24	1	51	3. Casa	2	PTO NARIÑO	Familiar	148	61	28	209	176	237	227	Subsidiado	1	Femenino	0	0	10	61	227	10	0
2	1	7	1	1	0	0	1	#NULL!	23	3	23	0	11	TICUNA	1	1	1	1	1	2011-09-07	2008-09-02	1988-02-28	2008-08-31	2008-10-28	2008-11-30	2009-03-13	0	56	3. Casa	1	Leticia	Partero(a)	33	58	103	91	136	194	192	Subsidiado	1	Femenino	0	0	2	58	192	2	0
1	11	8	1	6	0	0	1	#NULL!	38	3	27	0	2	COCAMA	0	1	1	0	1	2011-11-30	2008-09-25	1984-05-08	2008-09-07	2008-10-24	2009-03-27	2009-12-18	0	29	3. Casa	2	PTO NARIÑO	Familiar	154	47	266	201	420	467	449	Subsidiado	1	Masculino	1	0	18	47	449	18	0
3	3	14	1	3	0	0	1	#NULL!	37	3	33	1	3	TICUNA	1	1	1	0	1	2012-05-06	2008-09-09	1979-03-21	2008-09-04	2008-10-21	2009-02-10	2009-05-01	1	42	3. Casa	3	TARAPACA	Promotor	112	47	80	159	192	239	234	Subsidiado	1	Femenino	0	0	5	47	234	5	0
1	4	13	1	1	0	0	0	#NULL!	28	2	29	1	4	YAGUA	0	1	1	1	1	2011-07-20	#NULL!	1982-05-10	2008-08-20	2008-10-20	2008-12-22	2009-02-23	0	#NULL!	3. Casa	2	PTO NARIÑO	Familiar	63	61	63	124	126	187	#NULL!	Subsidiado	1	Femenino	0	0	1064	61	360	#NULL!	0
1	9	11	1	2	0	1	1	#NULL!	42	2	39	1	5	TICUNA	1	1	1	0	1	2011-07-28	2008-08-24	1972-06-19	2008-08-20	2008-10-20	2009-01-22	2009-04-02	0	57	1. Hospital	2	PUERTO NARIÑO	Médico(a)	94	61	70	155	164	225	221	Subsidiado	1	Masculino	1	1	4	61	221	4	0
2	4	1	1	1	0	0	1	#NULL!	45	3	37	1	0	TICUNA	1	1	1	0	1	2011-09-11	2008-08-23	1973-10-09	2008-07-29	2008-10-10	2008-12-03	2009-03-15	0	48	3. Casa	1	LETICIA	Partero(a)	54	73	102	127	156	229	204	Subsidiado	1	Femenino	0	0	25	73	204	25	0
1	18	1	1	2	0	0	#NULL!	#NULL!	43	3	23	0	8	COCAMA	1	1	1	0	0	2012-03-27	2008-08-25	1988-06-24	2008-07-23	2008-10-03	2009-04-06	2009-04-25	0	39	3. Casa	2	PTO NARIÑO	Partero(a)	185	72	19	257	204	276	243	Subsidiado	1	Masculino	1	0	33	72	243	33	0
1	15	6	1	3	0	0	1	#NULL!	#NULL!	3	45	0	0	YAGUA	1	1	1	0	1	2012-03-24	2008-07-28	1967-01-06	2008-07-09	2008-09-18	2009-02-23	2009-04-20	1	52	3. Casa	2	PTO NARIÑO	Nadie	158	71	56	229	214	285	266	Subsidiado	1	Masculino	1	0	19	71	266	19	0
2	12	32	1	4	0	0	1	#NULL!	39	3	38	1	3	TICUNA	1	1	1	1	1	2012-03-10	2008-07-29	1973-08-29	2008-07-15	2008-09-15	2008-11-13	2008-12-14	0	48	3. Casa	1	LETICIA	Partero(a)	59	62	31	121	90	152	138	Subsidiado	1	Femenino	0	0	14	62	138	14	0
3	2	20	1	4	0	0	1	#NULL!	49	3	27	0	2	TICUNA	0	1	1	0	1	2012-05-04	#NULL!	1985-01-30	2008-06-26	2008-08-31	2008-11-06	2009-02-24	1	#NULL!	3. Casa	3	TARAPACA	Partero(a)	67	66	110	133	177	243	#NULL!	Subsidiado	1	Masculino	1	0	1408	66	360	#NULL!	0
2	12	69	1	2	0	0	#NULL!	#NULL!	25	3	24	0	4	TICUNA	1	1	1	1	1	2012-03-10	2008-07-04	1988-01-26	2008-06-14	2008-08-30	2008-11-13	2008-12-14	0	57	3. Casa	1	LETICIA	Partero(a)	75	77	31	152	106	183	163	Subsidiado	1	Femenino	0	0	20	77	163	20	0
3	4	2	1	1	0	0	1	#NULL!	27	3	19	0	5	TICUNA	0	1	1	0	1	2012-05-07	#NULL!	1993-05-01	2008-07-03	2008-08-27	2008-11-21	2009-02-19	0	#NULL!	3. Casa	3	TARAPACA	Partero(a)	86	55	90	141	176	231	#NULL!	Subsidiado	1	Femenino	0	0	1404	55	360	#NULL!	0
1	15	10	1	1	0	1	1	#NULL!	35	3	31	1	4	TICUNA	0	0	1	1	1	2012-03-24	2008-07-28	1980-04-20	2008-05-15	2008-08-26	2008-10-20	2008-11-24	1	29	1. Hospital	2	PTO NARIÑO	Médico(a)	55	103	35	158	90	193	119	Subsidiado	1	Femenino	0	1	74	103	119	74	0
3	2	14	1	1	0	1	1	#NULL!	26	3	22	1	11	TICUNA	1	1	1	1	1	2012-05-04	2008-05-29	1990-02-28	2008-05-26	2008-08-22	2008-11-06	2008-12-16	0	85	1. Hospital	3	TARAPACA	Médico(a)	76	88	40	164	116	204	201	Subsidiado	1	Femenino	0	1	3	88	201	3	0
1	7	4	1	2	0	0	1	#NULL!	47	3	33	1	0	TICUNA	0	1	1	0	1	2011-07-25	2008-08-06	#NULL!	2008-06-18	2008-08-21	2008-10-24	2009-01-21	1	15	3. Casa	2	PUERTO NARIÑO	Familiar	64	64	89	128	153	217	168	Subsidiado	1	Femenino	0	0	49	64	168	49	0
2	5	5	1	1	0	0	1	#NULL!	#NULL!	3	26	1	0	TICUNA	0	0	1	1	1	2011-09-14	#NULL!	1985-08-30	2008-05-20	2008-08-20	2008-11-03	2008-12-05	0	#NULL!	3. Casa	1	LETICIA	Partero(a)	75	92	32	167	107	199	#NULL!	Subsidiado	1	Masculino	1	0	1212	92	360	#NULL!	0
1	2	10	1	1	0	0	1	#NULL!	56	3	46	0	5	TICUNA	0	1	1	1	1	2011-07-15	#NULL!	1965-03-18	2008-06-28	2008-08-17	2008-11-13	2009-01-05	0	#NULL!	3. Casa	2	PTO NARIÑO	Partero(a)	88	50	53	138	141	191	#NULL!	Contributivo	2	Masculino	1	0	1112	50	360	#NULL!	0
1	1	9	1	3	0	0	1	#NULL!	#NULL!	3	32	1	2	TICUNA	1	0	1	0	1	2011-07-18	2008-05-20	#NULL!	2008-05-09	2008-08-16	2008-11-16	2009-03-24	0	88	3. Casa	2	PTO NARIÑO	Familiar	92	99	128	191	220	319	308	Subsidiado	1	Femenino	0	0	11	99	308	11	0
1	5	5	1	3	0	0	1	#NULL!	39	3	29	1	4	TICUNA	1	1	1	0	1	2011-07-22	2008-06-15	1981-09-23	2008-05-27	2008-08-06	2008-10-01	2009-01-28	1	52	3. Casa	2	PTO NARIÑO	Partero(a)	56	71	119	127	175	246	227	Subsidiado	1	Femenino	0	0	19	71	227	19	0
3	2	4	1	3	0	0	1	#NULL!	32	4	24	0	2	TICUNA	1	0	1	0	1	2012-05-03	2008-04-29	1987-11-11	2008-04-21	2008-08-01	2008-11-06	2009-02-24	0	94	3. Casa	3	TARAPACA	Partero(a)	97	102	110	199	207	309	301	Subsidiado	1	Femenino	0	0	8	102	301	8	0
3	2	6	1	2	0	0	1	#NULL!	41	3	36	1	2	TICUNA	1	1	1	0	1	2012-05-03	2008-06-16	1976-03-21	2008-06-07	2008-08-01	2008-11-03	2009-02-24	1	46	3. Casa	3	TARAPACA	Partero(a)	94	55	113	149	207	262	253	Subsidiado	1	Masculino	1	0	9	55	253	9	0
2	11	36	1	2	0	1	1	#NULL!	33	3	27	1	0	TICUNA	0	1	1	1	1	2012-03-08	2008-06-16	1985-02-09	2008-05-16	2008-07-15	2008-10-15	2008-12-12	0	29	1. Hospital	1	LETICIA	Médico(a)	92	60	58	152	150	210	179	Subsidiado	1	Femenino	0	1	31	60	179	31	0
1	14	16	1	4	0	0	1	#NULL!	33	3	29	1	0	TICUNA	1	0	1	0	0	2011-12-11	2008-04-27	1982-05-26	2008-03-20	2008-06-23	2009-02-20	2009-03-20	1	57	3. Casa	2	PTO NARIÑO	Familiar	242	95	28	337	270	365	327	Subsidiado	1	Masculino	1	0	38	95	327	38	0
1	9	3	1	1	0	0	1	#NULL!	44	3	38	1	4	TICUNA	0	1	1	1	1	2011-07-27	2008-05-19	1972-11-15	2008-04-19	2008-06-18	2008-08-14	2008-11-15	0	30	3. Casa	2	PUERTO NARIÑO	Familiar	57	60	93	117	150	210	180	Subsidiado	1	Femenino	0	0	30	60	180	30	0
1	5	11	1	5	0	0	1	#NULL!	32	3	31	1	1	TICUNA	1	1	1	0	1	2011-07-24	2008-04-22	1979-08-24	2008-04-01	2008-06-15	2008-08-06	2008-11-14	1	54	3. Casa	2	PTO NARIÑO	Familiar	52	75	100	127	152	227	206	Subsidiado	1	Masculino	1	0	21	75	206	21	0
1	4	6	1	1	0	0	1	#NULL!	25	3	20	1	4	YAGUA	1	1	1	1	1	2011-07-20	2008-04-21	1991-06-20	2008-04-10	2008-06-14	2008-08-18	2008-10-20	0	54	3. Casa	2	PTO NARIÑO	Familiar	65	65	63	130	128	193	182	Subsidiado	1	Masculino	1	0	11	65	182	11	0
1	4	14	1	2	0	0	1	#NULL!	31	3	31	1	4	TICUNA	1	1	1	1	1	2011-07-20	2008-04-21	1980-01-19	2008-04-15	2008-06-13	2008-08-18	2008-10-20	0	53	3. Casa	2	PTO NARIÑO	Partero(a)	66	59	63	125	129	188	182	Subsidiado	1	Masculino	1	0	6	59	182	6	0
1	3	5	1	2	0	0	1	#NULL!	37	3	34	1	2	TICUNA	1	1	1	0	1	2011-07-17	2008-04-20	1977-04-09	2008-04-08	2008-06-13	2008-10-28	2008-12-09	0	54	3. Casa	2	PTO NARIÑO	Familiar	137	66	42	203	179	245	233		#NULL!	Masculino	1	0	12	66	233	12	0
1	14	6	1	3	0	0	1	#NULL!	36	3	27	0	5	TICUNA	0	1	1	1	1	2011-12-09	2008-05-23	1984-11-15	2008-04-27	2008-06-12	2008-08-21	2008-10-31	0	20	3. Casa	2	PTO NARIÑO	Familiar	70	46	71	116	141	187	161	Subsidiado	1	Masculino	1	0	26	46	161	26	0
1	15	3	1	2	0	0	#NULL!	#NULL!	36	4	38	0	0	TICUNA	1	0	1	0	1	2012-03-24	2008-03-17	#NULL!	2008-03-06	2008-06-11	2008-08-04	2008-11-24	0	86	3. Casa	2	PTO NARIÑO	Partero(a)	54	97	112	151	166	263	252	Subsidiado	1	Femenino	0	0	11	97	252	11	0
3	1	20	1	1	0	0	1	#NULL!	#NULL!	4	29	1	9	TICUNA	1	1	1	0	1	2012-05-01	2008-04-20	1983-02-14	2008-03-29	2008-06-10	2008-08-16	2008-11-05	0	51	3. Casa	4	PTO NARIÑO	Familiar	67	73	81	140	148	221	199	Subsidiado	1	Masculino	1	0	22	73	199	22	0
1	4	1	1	1	0	0	1	#NULL!	27	3	23	1	5	TICUNA	1	1	1	0	1	2011-07-20	2008-04-21	1987-08-18	2008-04-02	2008-06-09	2008-08-18	2008-11-14	0	49	3. Casa	2	PTO NARIÑO	Partero(a)	70	68	88	138	158	226	207	Subsidiado	1	Masculino	1	0	19	68	207	19	0
3	8	1	1	3	0	0	1	#NULL!	45	4	40	0	3	TICUNA	1	0	1	0	1	2012-05-08	2008-03-26	1972-04-12	2008-02-18	2008-06-01	2008-08-02	2008-10-04	1	67	3. Casa	3	TARAPACA	Partero(a)	62	104	63	166	125	229	192	Subsidiado	1	Femenino	0	0	37	104	192	37	0
1	17	14	1	3	0	0	1	#NULL!	29	3	19	1	3	TICUNA	1	1	1	1	1	2012-03-26	2008-04-18	1992-09-09	2008-03-28	2008-05-28	2008-07-30	2008-10-01	0	40	3. Casa	2	PTO NARIÑO	Partero(a)	63	61	63	124	126	187	166	Subsidiado	1	Femenino	0	0	21	61	166	21	0
1	6	6	1	2	0	0	1	#NULL!	#NULL!	3	27	0	5	TICUNA	1	1	1	1	0	2011-07-25	2008-04-23	1983-10-27	2008-03-29	2008-05-28	2008-07-06	2008-07-06	0	35	3. Casa	2	PTO NARIÑO	Familiar	39	60	0	99	39	99	74	Subsidiado	1	Femenino	0	0	25	60	74	25	0
2	12	38	1	3	0	0	1	#NULL!	30	3	27	0	0	TICUNA	1	1	1	0	1	2012-03-10	2008-04-11	1984-12-06	2008-03-30	2008-05-24	2008-08-30	2008-11-13	0	43	3. Casa	1	LETICIA	Partero(a)	98	55	75	153	173	228	216	Subsidiado	1	Femenino	0	0	12	55	216	12	0
2	12	28	1	1	0	0	1	#NULL!	23	3	22	0	5	TICUNA	1	1	1	1	1	2012-03-10	2008-04-11	1989-11-20	2008-03-31	2008-05-23	2008-08-30	2008-10-14	1	42	3. Casa	1	LETICIA	Partero(a)	99	53	45	152	144	197	186	Subsidiado	1	Femenino	0	0	11	53	186	11	0
2	12	42	1	3	0	0	1	#NULL!	#NULL!	3	19	0	0	TICUNA	1	1	1	0	1	2012-03-10	2008-04-11	1992-12-08	2008-03-20	2008-05-23	2008-08-30	2008-11-14	1	42	3. Casa	1	LETICIA	Nadie	99	64	76	163	175	239	217	Subsidiado	1	Masculino	1	0	22	64	217	22	0
2	12	46	1	2	0	0	1	#NULL!	42	4	35	1	0	TICUNA	1	1	1	0	1	2012-03-10	2008-04-11	1976-07-09	2008-03-01	2008-05-23	2008-08-30	2008-11-12	0	42	3. Casa	1	LETICIA	Partero(a)	99	83	74	182	173	256	215	Subsidiado	1	Femenino	0	0	41	83	215	41	0
2	12	13	1	3	0	0	1	#NULL!	33	3	#NULL!	1	0		1	1	1	0	1	2012-03-09	2008-04-11	#NULL!	2008-03-29	2008-05-22	2008-08-30	2008-11-13	0	41	3. Casa	1	LETICIA	Partero(a)	100	54	75	154	175	229	216	Subsidiado	1	Femenino	0	0	13	54	216	13	0
1	9	1	1	1	0	1	1	#NULL!	46	3	37	0	5	TICUNA	0	1	1	1	0	2011-07-27	#NULL!	1973-12-02	2008-03-17	2008-05-21	2008-07-24	2008-08-19	1	#NULL!	1. Hospital	2	LETICIA	Médico(a)	64	65	26	129	90	155	#NULL!	Subsidiado	1	Masculino	1	1	1227	65	360	#NULL!	0
2	12	18	1	3	0	1	1	#NULL!	#NULL!	3	39	0	2	TICUNA	1	1	1	0	1	2012-03-09	2008-03-27	1973-02-13	2008-03-20	2008-05-20	2008-08-01	2009-03-23	0	54	1. Hospital	1	LETICIA	Médico(a)	73	61	234	134	307	368	361	Subsidiado	1	Masculino	1	1	7	61	361	7	0
2	11	25	1	2	0	0	1	#NULL!	22	3	21	1	0	TICUNA	1	1	1	1	1	2012-03-08	2008-04-09	1990-04-30	2008-03-16	2008-05-19	2008-08-01	2008-10-02	0	40	3. Casa	1	LETICIA	Partero(a)	74	64	62	138	136	200	176	Subsidiado	1	Femenino	0	0	24	64	176	24	0
3	2	24	1	2	0	0	1	#NULL!	42	4	34	0	3	TICUNA	0	0	1	0	1	2012-05-04	#NULL!	1977-12-13	2008-01-04	2008-04-29	2008-06-16	2008-08-31	0	#NULL!	3. Casa	3	TARAPACA	Familiar	48	116	76	164	124	240	#NULL!	Subsidiado	1	Masculino	1	0	1582	116	360	#NULL!	0
3	2	1	1	2	0	0	1	#NULL!	26	4	21	0	6	TICUNA	1	0	1	0	0	2012-05-03	2007-11-14	1990-05-19	2007-10-31	2008-04-29	2008-08-16	2008-08-31	0	167	3. Casa	3	TARAPACA	Partero(a)	109	181	15	290	124	305	291	Subsidiado	1	Masculino	1	0	14	181	291	14	0
3	5	3	1	2	0	0	1	#NULL!	37	4	26	1	2	TICUNA	1	0	1	0	1	2012-05-07	2007-12-10	1985-07-18	2007-12-04	2008-04-28	2008-06-15	2008-08-29	0	140	3. Casa	3	TARAPACA	Familiar	48	146	75	194	123	269	263	Subsidiado	1	Masculino	1	0	6	146	263	6	0
2	8	6	2	1	0	1	1	#NULL!	33	5	23	1	7	TICUNA	0	0	1	0	1	2011-09-17	#NULL!	1988-07-22	2006-01-24	2008-04-22	2008-08-24	2009-03-24	0	#NULL!	1. Hospital	1	LETICIA	Médico(a)	124	819	212	943	336	1155	#NULL!	Subsidiado	1	Femenino	0	1	2062	819	360	#NULL!	0
1	13	2	1	2	0	0	1	#NULL!	37	3	29	0	4	TICUNA	1	1	1	1	1	2011-12-04	2008-02-26	1982-02-12	2008-02-04	2008-04-22	2008-06-22	2008-08-24	0	56	3. Casa	2	PTO NARIÑO	Familiar	61	78	63	139	124	202	180	Subsidiado	1	Femenino	0	0	22	78	180	22	0
3	8	2	1	2	0	0	1	#NULL!	49	7	30	0	0	TICUNA	0	0	1	0	1	2012-05-08	#NULL!	#NULL!	2004-09-04	2008-04-21	2008-08-06	2009-03-31	1	#NULL!	3. Casa	3	PERU	Familiar	107	1325	237	1432	344	1669	#NULL!	Subsidiado	1	Femenino	0	0	2803	1325	360	#NULL!	0
2	10	3	1	2	0	1	1	0	#NULL!	4	33	1	7	HUITOTO	1	0	0	0	1	2012-03-05	2007-11-30	1978-09-24	2007-11-04	2008-04-19	2008-05-16	2008-07-05	0	141	1. Hospital	1	Santa Sofia	Médico(a)	27	167	50	194	77	244	218	Ninguno	0	Femenino	0	1	26	167	218	26	0
1	15	7	1	1	0	1	1	#NULL!	34	4	31	1	12	TICUNA	1	1	1	1	1	2012-03-24	2008-02-11	1981-01-02	2008-02-09	2008-04-15	2008-06-11	2008-08-25	1	64	1. Hospital	2	PTO NARIÑO	Médico(a)	57	66	75	123	132	198	196	Subsidiado	1	Masculino	1	1	2	66	196	2	0
2	12	64	1	2	0	0	#NULL!	#NULL!	24	4	22	0	0	HUITOTO	1	1	1	1	1	2012-03-10	2008-03-05	1990-02-01	2008-02-11	2008-04-11	2008-05-13	2008-07-30	0	37	3. Casa	1	LETICIA	Partero(a)	32	60	78	92	110	170	147		#NULL!	Masculino	1	0	23	60	147	23	0
3	3	12	1	2	0	0	#NULL!	#NULL!	34	4	36	0	5	TICUNA	1	1	1	1	1	2012-05-06	2008-03-11	1975-06-16	2008-02-13	2008-04-11	2008-06-05	2008-08-11	1	31	3. Casa	3	TARAPACA	Partero(a)	55	58	67	113	122	180	153	Subsidiado	1	Masculino	1	0	27	58	153	27	0
1	16	8	1	1	0	1	1	#NULL!	23	4	30	1	5	TICUNA	1	1	1	1	1	2012-03-28	2008-02-11	1981-12-25	2008-02-08	2008-04-10	2008-06-09	2008-08-04	0	59	1. Hospital	2	PTO NARIÑO	Médico(a)	60	62	56	122	116	178	175	Subsidiado	1	Femenino	0	1	3	62	175	3	0
2	11	25	1	1	0	0	1	#NULL!	28	4	21	1	0	TICUNA	0	1	1	1	0	2012-03-08	#NULL!	1990-04-30	2008-01-27	2008-04-09	2008-05-20	2008-06-18	0	#NULL!	3. Casa	1	LETICIA	Partero(a)	41	73	29	114	70	143	#NULL!	Subsidiado	1	Femenino	0	0	1502	73	360	#NULL!	0
2	11	29	1	1	0	0	1	#NULL!	29	4	21	0	0	TICUNA	0	0	1	1	1	2012-03-08	#NULL!	#NULL!	2007-12-16	2008-04-09	2008-05-15	2008-06-18	1	#NULL!	3. Casa	1	LETICIA	Familiar	36	115	34	151	70	185	#NULL!	Subsidiado	1	Femenino	0	0	1544	115	360	#NULL!	0
2	11	30	1	2	0	0	1	#NULL!	32	4	36	0	0	TICUNA	1	0	1	0	0	2012-03-08	2007-11-28	1975-09-22	2007-10-27	2008-04-09	2008-05-21	2008-06-18	1	133	3. Casa	1	LETICIA	Nadie	42	165	28	207	70	235	203	Subsidiado	1	Masculino	1	0	32	165	203	32	0
1	5	13	1	2	0	0	1	#NULL!	44	3	37	0	6		1	0	1	1	1	2011-07-24	2008-01-23	1974-03-11	2007-12-19	2008-04-09	2008-05-21	2008-06-25	1	77	3. Casa	2	PTO NARIÑO	Partero(a)	42	112	35	154	77	189	154	Subsidiado	1	Masculino	1	0	35	112	154	35	0
2	3	13	1	2	0	0	1	#NULL!	30	3	32	1	4	TICUNA	0	0	1	0	1	2011-09-10	#NULL!	1978-09-23	2007-12-20	2008-03-29	2008-05-03	2008-08-25	0	#NULL!	3. Casa	1	LETICIA	Partero(a)	35	100	114	135	149	249	#NULL!	Subsidiado	1	Masculino	1	0	1360	100	360	#NULL!	0
2	1	4	1	2	0	0	1	#NULL!	#NULL!	3	31	1	2	TICUNA	0	0	1	0	1	2011-09-07	#NULL!	#NULL!	2007-11-14	2008-03-28	2008-04-29	2008-10-02	0	#NULL!	3. Casa	1	Leticia	Familiar	32	135	156	167	188	323	#NULL!	Subsidiado	1	Masculino	1	0	1393	135	360	#NULL!	0
2	2	1	1	2	0	1	1	#NULL!	39	4	29	1	7	TICUNA	0	0	1	0	1	2011-09-08	#NULL!	1982-01-29	2007-06-15	2008-03-28	2008-05-01	2009-05-09	0	#NULL!	1. Hospital	1	Leticia	Médico(a)	34	287	373	321	407	694	#NULL!	Contributivo	2	Masculino	1	1	1546	287	360	#NULL!	0
1	13	24	1	3	0	0	1	#NULL!	37	4	35	1	4	TICUNA	1	0	1	0	1	2011-12-07	2007-12-12	1976-02-21	2007-11-06	2008-03-10	2008-04-27	2008-08-22	0	89	3. Casa	2	PTO NARIÑO	Familiar	48	125	117	173	165	290	254	Subsidiado	1	Femenino	0	0	36	125	254	36	0
1	13	21	1	3	0	0	1	#NULL!	45	3	38	1	5	TICUNA	1	1	1	1	1	2011-12-05	2008-01-30	1973-01-30	2008-01-17	2008-03-09	2008-05-06	2008-07-29	0	39	3. Casa	2	PTO NARIÑO	Partero(a)	58	52	84	110	142	194	181	Subsidiado	1	Femenino	0	0	13	52	181	13	0
2	12	10	1	3	0	0	1	#NULL!	46	4	38	0	2	TICUNA	1	1	1	1	1	2012-03-09	2008-02-01	1974-01-07	2007-12-31	2008-03-04	2008-04-11	2008-06-13	0	32	3. Casa	1	LETICIA	Partero(a)	38	64	63	102	101	165	133	Subsidiado	1	Masculino	1	0	32	64	133	32	0
2	12	3	1	3	0	0	1	#NULL!	#NULL!	4	38	0	0	TICUNA	1	0	1	1	1	2012-03-09	2007-12-08	#NULL!	2007-11-13	2008-02-22	2008-04-11	2008-05-23	1	76	3. Casa	1	LETICIA	Partero(a)	49	101	42	150	91	192	167	Subsidiado	1	Femenino	0	0	25	101	167	25	0
3	2	10	4	1	0	0	1	#NULL!	30	4	20	1	7	TICUNA	1	1	1	1	1	2012-05-03	2008-01-18	1991-05-14	2007-12-14	2008-02-22	2008-04-10	2008-06-16	0	35	3. Casa	3	TARAPACA	Partero(a)	48	70	67	118	115	185	150	Subsidiado	1	Femenino	0	0	35	70	150	35	0
1	6	2	1	1	0	1	1	#NULL!	45	3	28	1	7	TICUNA	1	1	1	1	1	2011-07-24	2007-12-21	1983-01-06	2007-12-14	2008-02-21	2008-04-23	2008-06-15	1	62	1. Hospital	2	LETICIA	Médico(a)	62	69	53	131	115	184	177	Subsidiado	1	Femenino	0	1	7	69	177	7	0
1	13	15	1	1	0	0	1	#NULL!	33	4	23	0	5	TICUNA	1	0	1	1	1	2011-12-05	2007-12-12	#NULL!	2007-11-16	2008-02-19	2008-04-22	2008-05-27	0	69	3. Casa	2	PTO NARIÑO	Familiar	63	95	35	158	98	193	167	Subsidiado	1	Masculino	1	0	26	95	167	26	0
2	11	4	1	1	0	0	1	#NULL!	#NULL!	4	31	1	0	TICUNA	1	1	1	0	1	2012-03-08	2008-01-13	1981-03-08	2008-01-08	2008-02-13	2008-04-20	2008-12-13	1	31	3. Casa	1	LETICIA	Promotor	67	36	237	103	304	340	335	Subsidiado	1	Masculino	1	0	5	36	335	5	0
1	7	1	1	2	0	0	1	#NULL!	27	3	23	0	8	TICUNA	0	1	1	1	0	2011-07-25	#NULL!	1988-03-16	2007-11-08	2008-02-06	2008-04-23	2008-05-21	0	#NULL!	3. Casa	2	PUERTO NARIÑO	Familiar	77	90	28	167	105	195	#NULL!	Subsidiado	1	Femenino	0	0	1355	90	360	#NULL!	0
1	1	1	1	2	0	0	1	#NULL!	39	3	25	1	5	TICUNA	1	1	1	1	1	2011-07-14	2007-11-13	1985-09-30	2007-10-18	2008-01-15	2008-03-18	2008-04-20	1	63	3. Casa	2	PTO NARIÑO	Partero(a)	63	89	33	152	96	185	159	Subsidiado	1	Femenino	0	0	26	89	159	26	0
1	4	12	1	3	0	0	1	#NULL!	36	3	26	0	0	YAGUA	0	0	1	0	1	2011-07-20	#NULL!	1984-08-10	2007-09-06	2007-12-10	2008-03-02	2008-04-21	1	#NULL!	3. Casa	2	PTO NARIÑO	Nadie	83	95	50	178	133	228	#NULL!	Subsidiado	1	Masculino	1	0	1413	95	360	#NULL!	0
1	4	7	1	3	0	0	1	#NULL!	#NULL!	3	22	0	1	TICUNA	1	0	1	0	1	2011-07-20	2007-10-10	1988-07-28	2007-08-28	2007-12-10	2008-03-02	2008-04-21	1	61	3. Casa	2	PTO NARIÑO	Familiar	83	104	50	187	133	237	194	Subsidiado	1	Femenino	0	0	43	104	194	43	0
2	12	47	1	3	0	0	1	#NULL!	#NULL!	4	31	0	0	TICUNA	1	1	1	0	1	2012-03-10	2007-10-14	1980-05-13	2007-09-12	2007-12-08	2008-04-11	2008-05-23	1	55	3. Casa	1	LETICIA	Partero(a)	125	87	42	212	167	254	222	Subsidiado	1	Masculino	1	0	32	87	222	32	0
1	6	4	1	3	0	1	1	#NULL!	26	3	23	1	5		0	1	1	1	1	2011-07-25	#NULL!	1988-03-16	2007-10-12	2007-12-03	2008-03-03	2008-04-23	0	#NULL!	1. Hospital	2	LETICIA	Médico(a)	91	52	51	143	142	194	#NULL!	Subsidiado	1	Masculino	1	1	1382	52	360	#NULL!	0
3	7	2	1	2	0	0	1	#NULL!	45	4	25	0	7	TICUNA	1	1	1	0	0	2012-05-08	2007-10-17	1986-11-14	2007-09-15	2007-12-03	2008-03-27	2008-04-24	0	47	3. Casa	3	TARAPACA	Nadie	115	79	28	194	143	222	190	Subsidiado	1	Masculino	1	0	32	79	190	32	0
2	6	5	1	1	0	0	1	#NULL!	20	4	22	0	2	TICUNA	1	0	1	0	1	2011-09-16	2007-10-07	1988-11-30	2007-08-31	2007-12-03	2009-08-22	2010-02-17	0	57	3. Casa	1	LETICIA	Promotor	628	94	179	722	807	901	864	Subsidiado	1	Femenino	0	0	37	94	864	37	0
2	3	6	1	2	0	0	1	#NULL!	46	4	32	1	3	COCAMA	1	0	1	0	1	2011-09-09	2007-10-02	1979-08-27	2007-08-22	2007-11-30	2008-03-29	2008-05-02	1	59	3. Casa	1	Leticia	Partero(a)	120	100	34	220	154	254	213	Subsidiado	1	Masculino	1	0	41	100	213	41	0
2	1	1	1	1	0	0	1	#NULL!	41	3	32	0	5	TICUNA	1	1	1	0	1	2011-09-06	2007-09-29	1979-08-03	2007-09-25	2007-11-29	2008-03-28	2008-04-29	0	61	3. Casa	1	Leticia	Partero(a)	120	65	32	185	152	217	213	Subsidiado	1	Femenino	0	0	4	65	213	4	0
2	12	58	1	3	0	1	1	#NULL!	#NULL!	4	45	0	0	COCAMA	1	1	1	1	1	2012-03-10	2007-09-21	1966-04-15	2007-09-09	2007-11-23	2008-01-09	2008-03-09	0	63	1. Hospital	1	PERU	Médico(a)	47	75	60	122	107	182	170	Subsidiado	1	Masculino	1	1	12	75	170	12	0
1	6	1	1	2	0	0	1	#NULL!	32	3	26	1	2	COCAMA	1	1	1	0	1	2011-07-24	2007-10-11	1984-09-15	2007-09-18	2007-11-23	2008-04-23	2008-05-28	0	43	3. Casa	2	PTO NARIÑO	Familiar	152	66	35	218	187	253	230	Subsidiado	1	Masculino	1	0	23	66	230	23	0
1	14	8	1	1	0	0	1	#NULL!	46	4	42	1	7	TICUNA	1	1	1	1	1	2011-12-09	2007-09-27	1969-05-11	2007-09-09	2007-11-09	2008-01-09	2008-03-14	0	43	3. Casa	2	PTO NARIÑO	Familiar	61	61	65	122	126	187	169	Subsidiado	1	Femenino	0	0	18	61	169	18	0
3	8	6	1	3	0	1	1	#NULL!	34	4	31	1	8	TICUNA	1	1	1	0	1	2012-05-08	2007-08-14	1980-08-04	2007-08-06	2007-10-27	2008-03-26	2010-09-12	0	74	1. Hospital	3	TARAPACA	Médico(a)	151	82	900	233	1051	1133	1125	Subsidiado	1	Femenino	0	1	8	82	1125	8	0
2	12	15	1	3	0	0	1	#NULL!	#NULL!	4	22	0	0	TICUNA	1	1	1	0	1	2012-03-09	2007-08-14	1989-04-24	2007-07-30	2007-10-15	2007-12-08	2008-05-23	1	62	3. Casa	1	LETICIA	Promotor	54	77	167	131	221	298	283	Subsidiado	1	Femenino	0	0	15	77	283	15	0
2	12	34	1	2	0	0	1	#NULL!	28	4	27	0	0	TICUNA	1	0	1	0	1	2012-03-10	2007-07-04	1984-12-27	2007-06-26	2007-10-14	2007-12-08	2008-04-11	0	102	3. Casa	1	LETICIA	Partero(a)	55	110	125	165	180	290	282	Subsidiado	1	Masculino	1	0	8	110	282	8	0
2	12	70	1	1	0	0	1	#NULL!	22	4	24	0	0	TICUNA	1	1	1	0	1	2012-03-10	2007-08-14	1987-06-23	2007-08-01	2007-10-14	2007-12-07	2008-04-11	0	61	3. Casa	1	LETICIA	Partero(a)	54	74	126	128	180	254	241	Subsidiado	1	Masculino	1	0	13	74	241	13	0
2	12	20	1	1	0	0	1	#NULL!	24	4	23	0	5	TICUNA	1	1	1	0	1	2012-03-09	2007-08-14	1988-03-23	2007-07-22	2007-10-14	2007-12-08	2008-04-11	0	61	3. Casa	1	LETICIA	Partero(a)	55	84	125	139	180	264	241	Subsidiado	1	Masculino	1	0	23	84	241	23	0
2	12	22	1	1	0	0	#NULL!	#NULL!	24	4	22	0	7	TICUNA	1	0	1	0	1	2012-03-09	2007-08-14	1989-07-05	2007-07-04	2007-10-14	2007-12-08	2008-03-25	0	61	3. Casa	1	LETICIA	Partero(a)	55	102	108	157	163	265	224	Subsidiado	1	Masculino	1	0	41	102	224	41	0
1	9	10	1	2	0	0	1	#NULL!	#NULL!	3	25	0	12	TICUNA	1	1	1	1	1	2011-07-28	2007-08-18	1986-02-18	2007-08-13	2007-10-13	2007-12-02	2008-03-05	0	56	3. Casa	2	PUERTO NARIÑO	Familiar	50	61	94	111	144	205	200	Subsidiado	1	Masculino	1	0	5	61	200	5	0
3	2	3	1	3	0	0	1	#NULL!	34	4	32	0	2	TICUNA	1	0	1	0	1	2012-05-03	2007-07-12	1980-04-14	2007-06-23	2007-10-11	2007-11-14	2008-01-25	0	91	3. Casa	3	TARAPACA	Partero(a)	34	110	72	144	106	216	197	Subsidiado	1	Masculino	1	0	19	110	197	19	0
1	4	5	1	2	0	0	1	#NULL!	32	4	29	1	4	TICUNA	1	0	1	0	1	2011-07-20	2007-07-21	1982-07-11	2007-07-02	2007-10-10	2007-12-10	2008-03-02	0	81	3. Casa	2	PTO NARIÑO	Promotor	61	100	83	161	144	244	225	Subsidiado	1	Femenino	0	0	19	100	225	19	0
3	3	7	1	1	0	0	1	#NULL!	27	5	#NULL!	0	2	TICUNA	0	0	1	0	1	2012-05-06	#NULL!	#NULL!	2007-03-24	2007-10-08	2007-11-18	2008-01-24	0	#NULL!	3. Casa	3	TARAPACA	Partero(a)	41	198	67	239	108	306	#NULL!	Subsidiado	1	Masculino	1	0	1870	198	360	#NULL!	0
1	18	9	1	1	0	0	1	#NULL!	23	4	23	1	11	COCAMA	1	1	1	1	1	2012-03-27	2007-08-29	1988-07-01	2007-08-11	2007-10-03	2007-12-01	2008-03-07	0	35	3. Casa	2	PTO NARIÑO	Partero(a)	59	53	97	112	156	209	191	Subsidiado	1	Masculino	1	0	18	53	191	18	0
1	14	15	1	3	0	0	1	#NULL!	42	4	37	1	2	TICUNA	1	1	1	1	0	2011-12-11	2007-07-14	1974-05-24	2007-07-03	2007-09-27	2007-12-01	2007-12-28	1	75	3. Casa	2	PTO NARIÑO	Familiar	65	86	27	151	92	178	167	Subsidiado	1	Masculino	1	0	11	86	167	11	0
1	5	8	1	3	0	0	1	#NULL!	36	4	28	1	3	TICUNA	0	1	1	1	1	2011-07-23	#NULL!	1982-11-23	2007-06-28	2007-09-12	2007-11-21	2008-01-23	0	#NULL!	3. Casa	2	PTO NARIÑO	Familiar	70	76	63	146	133	209	#NULL!	Subsidiado	1	Femenino	0	0	1486	76	360	#NULL!	0
1	14	19	1	1	0	0	1	#NULL!	25	4	21	1	5	TICUNA	1	1	1	1	1	2012-03-23	2007-07-06	1990-07-02	2007-06-24	2007-09-06	2007-10-07	2007-12-18	0	62	3. Casa	2	PTO NARIÑO	Partero(a)	31	74	72	105	103	177	165	Subsidiado	1	Masculino	1	0	12	74	165	12	0
2	12	40	1	2	0	0	1	#NULL!	33	4	28	0	5	TICUNA	1	1	1	1	1	2012-03-10	2007-07-04	1983-08-30	2007-07-02	2007-09-04	2007-10-14	2007-11-30	0	62	3. Casa	1	LETICIA	Partero(a)	40	64	47	104	87	151	149	Subsidiado	1	Femenino	0	0	2	64	149	2	0
1	13	23	1	3	0	0	1	#NULL!	28	4	28	0	7	TICUNA	1	1	1	1	1	2011-12-07	2007-07-13	1983-04-05	2007-06-18	2007-08-28	2007-10-06	2007-12-12	0	46	3. Casa	2	PTO NARIÑO	Familiar	39	71	67	110	106	177	152	Subsidiado	1	Masculino	1	0	25	71	152	25	0
1	12	4	1	1	0	0	1	#NULL!	#NULL!	4	#NULL!	0	0		0	1	1	1	1	2011-12-03	#NULL!	#NULL!	2007-07-06	2007-08-27	2007-10-05	2007-12-14	0	#NULL!	3. Casa	2	PTO NARIÑO	Familiar	39	52	70	91	109	161	#NULL!	Ninguno	0	Masculino	1	0	1611	52	360	#NULL!	0
1	2	16	1	1	0	0	1	#NULL!	#NULL!	4	28	1	5	TICUNA	1	1	1	1	1	2011-07-16	2007-07-12	1983-02-15	2007-06-14	2007-08-22	2007-10-09	2007-12-10	0	41	3. Casa	2	PTO NARIÑO	Partero(a)	48	69	62	117	110	179	151	Subsidiado	1	Masculino	1	0	28	69	151	28	0
1	7	2	1	2	0	0	1	#NULL!	43	4	40	1	3	TICUNA	1	0	1	1	1	2011-07-25	2007-06-27	1971-01-18	2007-05-13	2007-08-19	2007-10-11	2007-12-03	#NULL!	53	3. Casa	2	PUERTO NARIÑO	Familiar	53	98	53	151	106	204	159	Subsidiado	1	Femenino	0	0	45	98	159	45	0
2	11	37	1	2	0	0	1	#NULL!	#NULL!	4	37	0	0	TICUNA	1	1	1	1	1	2012-03-08	2007-06-02	1974-04-19	2007-05-22	2007-08-14	2007-10-12	2007-11-27	0	73	3. Casa	1	LETICIA	Partero(a)	59	84	46	143	105	189	178	Subsidiado	1	Masculino	1	0	11	84	178	11	0
1	11	16	1	2	0	0	1	#NULL!	32	4	28	1	3	TICUNA	1	0	1	0	1	2011-12-01	2007-04-27	1983-05-14	2007-03-30	2007-08-10	2007-09-13	2007-12-13	0	105	3. Casa	2	PTO NARIÑO	Familiar	34	133	91	167	125	258	230	Ninguno	0	Masculino	1	0	28	133	230	28	0
2	4	11	1	1	#NULL!	0	1	#NULL!	#NULL!	4	31	0	0	COCAMA	1	1	#NULL!	1	#NULL!	2011-09-12	2007-06-25	1979-11-03	2007-06-23	2007-08-07	#NULL!	2007-12-01	0	43	3. Casa	1	LETICIA	Nadie	#NULL!	45	#NULL!	#NULL!	116	161	159		#NULL!	Femenino	0	0	2	45	159	2	0
1	4	20	1	1	0	0	1	#NULL!	30	4	24	0	6	COCAMA	0	1	1	0	1	2011-07-21	#NULL!	1987-02-23	2007-05-08	2007-08-03	2007-09-14	2007-12-07	0	#NULL!	2. Centro de salud	2	COLONIA	Promotor	42	87	84	129	126	213	#NULL!	Ninguno	0	Masculino	1	1	1535	87	360	#NULL!	0
1	5	6	1	3	0	0	1	#NULL!	27	4	26	1	10	TICUNA	0	1	1	1	1	2011-07-23	2007-07-04	1985-02-05	2007-05-17	2007-08-03	2007-10-03	2007-12-11	0	30	3. Casa	2	PTO NARIÑO	Partero(a)	61	78	69	139	130	208	160	Subsidiado	1	Femenino	0	0	48	78	160	48	0
3	7	4	1	1	0	0	1	#NULL!	22	5	21	1	6	OCAINA	1	0	1	0	1	2012-05-08	2007-05-30	1991-01-17	2007-04-09	2007-07-28	2007-09-19	2007-12-14	0	59	3. Casa	3	TARAPACA	Partero(a)	53	110	86	163	139	249	198	Subsidiado	1	Masculino	1	0	51	110	198	51	0
1	1	16	1	1	0	0	1	#NULL!	53	4	43	1	0	YAGUA	1	0	1	1	1	2011-07-19	2007-04-16	1968-02-14	2007-03-30	2007-07-23	2007-08-23	2007-10-09	1	98	3. Casa	2	PTO NARIÑO	Familiar	31	115	47	146	78	193	176	Subsidiado	1	Femenino	0	0	17	115	176	17	0
1	2	12	2	2	0	0	1	#NULL!	#NULL!	4	22	0	8	TICUNA	0	1	1	1	1	2011-07-16	#NULL!	1989-04-22	2007-06-22	2007-07-22	2007-08-22	2007-12-09	0	#NULL!	3. Casa	2	PTO NARIÑO	Promotor	31	30	109	61	140	170	#NULL!	Subsidiado	1	Femenino	0	0	1485	30	360	#NULL!	0
3	2	9	2	3	0	0	1	#NULL!	34	4	30	1	6	TICUNA	1	1	1	1	1	2012-05-03	2007-06-13	1981-10-06	2007-05-17	2007-07-19	2007-09-20	2007-11-14	0	36	3. Casa	3	TARAPACA	Partero(a)	63	63	55	126	118	181	154	Subsidiado	1	Masculino	1	0	27	63	154	27	0
3	4	1	1	2	0	0	1	#NULL!	32	4	29	0	2	TICUNA	0	1	1	0	1	2012-05-07	2007-07-08	1982-07-20	2007-06-28	2007-07-18	2007-11-18	2008-04-27	0	10	3. Casa	3	TARAPACA	Partero(a)	123	20	161	143	284	304	294	Subsidiado	1	Masculino	1	0	10	20	294	10	0
1	1	6	1	1	0	1	1	#NULL!	#NULL!	4	20	1	5	TICUNA	1	1	1	1	1	2011-07-18	2007-05-15	#NULL!	2007-05-13	2007-07-13	2007-10-03	2007-11-19	0	59	1. Hospital	2	PTO NARIÑO	Médico(a)	82	61	47	143	129	190	188	Subsidiado	1	Masculino	1	1	2	61	188	2	0
3	1	32	1	2	0	1	1	#NULL!	35	5	38	0	5	HUITOTO	1	0	1	0	1	2012-05-02	2007-03-13	1974-02-06	2007-03-09	2007-07-13	2007-09-12	2007-10-18	1	122	1. Hospital	4	TARAPACA	Médico(a)	61	126	36	187	97	223	219	Subsidiado	1	Femenino	0	1	4	126	219	4	0
1	17	17	1	2	0	0	1	#NULL!	41	4	28	0	2	YAGUA	0	1	1	1	1	2012-03-26	#NULL!	1984-02-08	2007-05-11	2007-07-12	2007-08-26	2007-10-06	0	#NULL!	3. Casa	2	PTO NARIÑO	Partero(a)	45	62	41	107	86	148	#NULL!	Subsidiado	1	Masculino	1	0	1781	62	360	#NULL!	0
3	2	23	1	1	0	0	0	#NULL!	33	5	21	0	3	TICUNA	1	0	1	0	1	2012-05-04	2007-03-30	1990-07-26	2007-03-18	2007-07-12	2007-10-11	2007-11-14	1	104	3. Casa	3	TARAPACA	Partero(a)	91	116	34	207	125	241	229	Subsidiado	1	Femenino	0	0	12	116	229	12	0
3	2	12	1	2	0	0	1	#NULL!	28	5	23	0	4	TICUNA	1	0	1	0	1	2012-05-03	2007-05-04	1988-09-21	2007-03-11	2007-07-12	2007-08-21	2007-10-09	0	69	3. Casa	3	TARAPACA	Familiar	40	123	49	163	89	212	158	Subsidiado	1	Masculino	1	0	54	123	158	54	0
2	12	49	1	2	0	0	1	#NULL!	37	4	28	1	0	TICUNA	1	1	1	0	1	2012-03-10	2007-05-09	1983-09-09	2007-04-29	2007-07-04	2007-08-15	2007-12-08	0	56	3. Casa	1	LETICIA	Partero(a)	42	66	115	108	157	223	213	Contributivo	2	Masculino	1	0	10	66	213	10	0
2	11	46	1	3	0	0	1	#NULL!	50	4	42	0	3	TICUNA	1	0	1	1	1	2012-03-08	2007-03-29	1970-01-12	2007-03-24	2007-07-02	2007-08-14	2007-10-12	1	95	3. Casa	1	LETICIA	Partero(a)	43	100	59	143	102	202	197	Subsidiado	1	Masculino	1	0	5	100	197	5	0
1	18	5	1	4	0	0	1	#NULL!	39	4	32	1	4	TICUNA	0	1	1	0	1	2012-03-27	#NULL!	1980-01-15	2007-04-13	2007-06-29	2007-09-18	2007-11-16	0	#NULL!	3. Casa	2	LETICIA	Partero(a)	81	77	59	158	140	217	#NULL!	Subsidiado	1	Masculino	1	0	1810	77	360	#NULL!	0
1	9	12	1	1	0	0	1	#NULL!	42	4	41	1	5	TICUNA	1	1	1	1	1	2011-07-28	2007-04-19	1970-01-13	2007-04-12	2007-06-21	2007-08-18	2007-10-13	0	63	3. Casa	2	PUERTO NARIÑO	Familiar	58	70	56	128	114	184	177	Subsidiado	1	Masculino	1	0	7	70	177	7	0
1	14	7	1	1	0	0	1	#NULL!	29	4	21	1	10	TICUNA	1	1	1	1	1	2011-12-09	2007-04-29	1990-03-01	2007-04-01	2007-06-01	2007-08-03	2007-10-01	0	33	3. Casa	2	PTO NARIÑO	Partero(a)	63	61	59	124	122	183	155	Subsidiado	1	Femenino	0	0	28	61	155	28	0
2	12	33	1	1	0	0	1	#NULL!	#NULL!	5	20	1	0	TICUNA	1	1	1	1	1	2012-03-10	2007-03-30	1991-11-11	2007-02-21	2007-05-09	2007-07-04	2007-08-15	1	40	3. Casa	1	LETICIA	Partero(a)	56	77	42	133	98	175	138	Subsidiado	1	Masculino	1	0	37	77	138	37	0
2	11	39	1	3	0	0	1	#NULL!	46	5	40	0	0	TICUNA	0	0	1	1	0	2012-03-08	#NULL!	1972-01-10	2007-01-27	2007-05-07	2007-08-13	2007-08-13	1	#NULL!	3. Casa	1	LETICIA	Partero(a)	98	100	0	198	98	198	#NULL!	Subsidiado	1	Femenino	0	0	1867	100	360	#NULL!	0
2	12	27	1	3	0	0	1	#NULL!	29	5	30	1	0	TICUNA	1	1	1	1	0	2012-03-10	2007-03-02	#NULL!	2007-02-14	2007-05-02	2007-06-04	2007-07-04	0	61	3. Casa	1	LETICIA	Partero(a)	33	77	30	110	63	140	124	Subsidiado	1	Masculino	1	0	16	77	124	16	0
1	13	5	1	2	0	0	1	#NULL!	23	4	22	0	6	TICUNA	1	1	1	1	1	2011-12-04	2007-02-18	1989-06-11	2007-01-30	2007-04-28	2007-07-03	2007-08-25	0	69	3. Casa	2	PTO NARIÑO	Partero(a)	66	88	53	154	119	207	188	Subsidiado	1	Femenino	0	0	19	88	188	19	0
1	13	28	1	3	0	0	#NULL!	#NULL!	#NULL!	4	32	1	2	TICUNA	0	1	1	0	0	2011-12-07	#NULL!	#NULL!	2007-03-07	2007-04-27	2007-09-26	2007-10-06	1	#NULL!	3. Casa	2	PTO NARIÑO	Partero(a)	152	51	10	203	162	213	#NULL!	Subsidiado	1	Femenino	0	0	1736	51	360	#NULL!	0
3	2	11	1	3	0	0	1	#NULL!	49	5	31	1	3	TICUNA	1	1	1	0	1	2012-05-02	2007-02-13	1980-11-11	2007-02-06	2007-04-24	2007-06-25	2007-10-11	0	70	3. Casa	3	TARAPACA	Partero(a)	62	77	108	139	170	247	240	Subsidiado	1	Masculino	1	0	7	77	240	7	0
3	5	2	2	1	0	1	0	#NULL!	38	5	36	0	2	INGA	1	0	1	1	1	2012-05-07	2006-12-28	1975-09-25	2006-12-25	2007-04-23	2007-05-28	2007-07-10	1	116	2. Centro de salud	3	TARAPACA	Enfermero(a)	35	119	43	154	78	197	194	Subsidiado	1	Femenino	0	1	3	119	194	3	0
1	6	8	1	2	0	0	1	#NULL!	58	4	47	0	0	TICUNA	1	1	1	0	1	2011-07-25	2007-02-26	1964-01-05	2007-02-18	2007-04-18	2007-07-20	2007-10-11	1	51	3. Casa	2	PTO NARIÑO	Familiar	93	59	83	152	176	235	227	Subsidiado	1	Masculino	1	0	8	59	227	8	0
1	2	19	1	3	0	0	0	#NULL!	66	4	35	1	2	TICUNA	1	1	1	1	0	2011-07-16	2007-02-23	#NULL!	2007-02-13	2007-04-16	2007-07-23	2007-08-22	1	52	3. Casa	2	PTO NARIÑO	Partero(a)	98	62	30	160	128	190	180	Subsidiado	1	Masculino	1	0	10	62	180	10	0
1	6	7	1	3	0	0	1	#NULL!	29	4	28	1	2	TICUNA	1	1	1	1	1	2011-07-25	2007-02-27	#NULL!	2007-02-12	2007-04-10	2007-07-18	2007-08-19	0	42	3. Casa	2	PTO NARIÑO	Familiar	99	57	32	156	131	188	173	Subsidiado	1	Femenino	0	0	15	57	173	15	0
3	3	1	1	1	0	0	1	#NULL!	21	5	26	0	5	TICUNA	0	1	1	0	1	2012-05-06	2007-03-30	1986-04-16	2007-03-21	2007-04-08	2007-10-16	2007-11-19	1	9	3. Casa	3	TARAPACA	Partero(a)	191	18	34	209	225	243	234	Subsidiado	1	Femenino	0	0	9	18	234	9	0
1	14	12	1	1	0	1	1	#NULL!	23	4	23	0	10	TICUNA	1	1	1	1	1	2011-12-09	2007-01-30	1988-07-02	2007-01-06	2007-03-30	2007-06-01	2007-07-14	#NULL!	59	1. Hospital	2	PTO NARIÑO	Médico(a)	63	83	43	146	106	189	165	Subsidiado	1	Femenino	0	1	24	83	165	24	0
2	11	49	1	2	0	0	1	1	#NULL!	5	34	1	0	TICUNA	1	0	1	0	1	2012-03-08	2006-12-15	1977-05-21	2006-11-01	2007-03-28	2007-05-08	2007-07-02	1	103	3. Casa	1	LETICIA	Partero(a)	41	147	55	188	96	243	199	Subsidiado	1	Masculino	1	0	44	147	199	44	0
2	12	31	1	3	0	0	1	#NULL!	39	5	29	0	4	TICUNA	1	1	1	0	1	2012-03-10	2007-01-26	1982-06-09	2007-01-13	2007-03-26	2007-05-25	2008-07-26	1	59	3. Casa	1	LETICIA	Partero(a)	60	72	428	132	488	560	547	Subsidiado	1	Masculino	1	0	13	72	547	13	0
1	17	11	1	2	0	0	1	#NULL!	#NULL!	5	21	#NULL!	5	COCAMA	1	1	1	1	1	2012-03-26	2007-02-07	1990-11-27	2007-01-17	2007-03-26	2007-04-27	2007-08-15	#NULL!	47	3. Casa	2	PTO NARIÑO	Partero(a)	32	68	110	100	142	210	189	Subsidiado	1	Masculino	1	0	21	68	189	21	0
1	13	17	1	3	0	1	0	#NULL!	38	4	26	1	9	TICUNA	0	1	1	1	1	2011-12-05	#NULL!	1985-10-07	2007-01-22	2007-03-22	2007-05-24	2007-07-25	1	#NULL!	1. Hospital	2	LETICIA	Médico(a)	63	59	62	122	125	184	#NULL!	Subsidiado	1	Femenino	0	1	1778	59	360	#NULL!	0
2	6	3	1	2	0	0	1	#NULL!	60	4	26	1	0	YAGUA	0	1	1	1	1	2011-09-15	#NULL!	1985-05-17	2006-12-28	2007-03-21	2007-04-30	2007-06-26	1	#NULL!	3. Casa	1	LETICIA	Nadie	40	83	57	123	97	180	#NULL!		#NULL!	Femenino	0	0	1722	83	360	#NULL!	0
1	18	8	2	2	0	0	1	#NULL!	48	5	25	1	0	TICUNA	0	1	1	1	1	2012-03-27	#NULL!	#NULL!	2007-01-01	2007-03-20	2007-04-26	2007-07-03	1	#NULL!	3. Casa	2	PTO NARIÑO	Familiar	37	78	68	115	105	183	#NULL!	Subsidiado	1	Femenino	0	0	1912	78	360	#NULL!	0
1	14	23	1	3	0	0	1	#NULL!	#NULL!	5	24	1	0	TICUNA	0	0	1	1	1	2012-03-23	#NULL!	1987-10-26	2006-12-16	2007-03-20	2007-04-20	2007-06-20	1	#NULL!	3. Casa	2	PTO NARIÑO	Familiar	31	94	61	125	92	186	#NULL!	Subsidiado	1	Masculino	1	0	1924	94	360	#NULL!	0
2	12	2	1	3	0	0	1	#NULL!	31	5	31	0	0	TICUNA	1	0	1	0	1	2012-03-09	2006-10-27	#NULL!	2006-10-20	2007-03-20	2007-04-20	2007-07-04	1	144	3. Casa	1	LETICIA	Partero(a)	31	151	75	182	106	257	250	Subsidiado	1	Femenino	0	0	7	151	250	7	0
2	3	8	1	4	0	0	1	#NULL!	43	4	37	0	5	TICUNA	0	0	1	0	1	2011-09-09	#NULL!	1974-06-06	2006-11-06	2007-03-18	2007-08-06	2007-10-02	0	#NULL!	3. Casa	1	Leticia	Partero(a)	141	132	57	273	198	330	#NULL!	Subsidiado	1	Femenino	0	0	1768	132	360	#NULL!	0
2	3	10	1	4	0	0	1	#NULL!	33	4	30	1	5	COCAMA	1	0	1	0	1	2011-09-09	2006-12-05	1980-09-19	2006-10-27	2007-03-13	2007-04-27	2007-05-30	0	98	3. Casa	1	LETICIA	Partero(a)	45	137	33	182	78	215	176	Subsidiado	1	Femenino	0	0	39	137	176	39	0
2	12	66	1	3	0	0	1	#NULL!	#NULL!	5	31	0	0	TICUNA	1	1	1	1	1	2012-03-10	2007-01-12	1980-10-25	2006-12-30	2007-03-01	2007-05-09	2007-07-04	0	48	3. Casa	1	LETICIA	Familiar	69	61	56	130	125	186	173	Subsidiado	1	Masculino	1	0	13	61	173	13	0
3	7	3	1	1	0	0	1	#NULL!	#NULL!	5	41	1	3	TICUNA	0	1	1	1	1	2012-05-08	#NULL!	1971-02-03	2007-01-03	2007-02-27	2007-05-30	2007-07-28	0	#NULL!	3. Casa	3	TARAPACA	Partero(a)	92	55	59	147	151	206	#NULL!	Subsidiado	1	Femenino	0	0	1952	55	360	#NULL!	0
1	11	8	1	5	0	0	0	0	38	5	27	0	2	COCAMA	0	0	1	0	1	2011-11-30	#NULL!	1984-05-08	2006-09-20	2007-02-18	2007-03-21	2007-04-26	0	#NULL!	3. Casa	2	PTO NARIÑO	Familiar	31	151	36	182	67	218	#NULL!	Subsidiado	1	Femenino	0	0	1897	151	360	#NULL!	0
1	13	27	1	1	0	0	1	#NULL!	27	4	29	1	3	YAGUA	0	1	1	0	1	2011-12-07	#NULL!	#NULL!	2006-12-17	2007-02-17	2007-07-12	2007-08-26	1	#NULL!	3. Casa	2	PTO NARIÑO	Partero(a)	145	62	45	207	190	252	#NULL!	Ninguno	0	Femenino	0	0	1816	62	360	#NULL!	0
1	17	2	1	3	0	#NULL!	1	#NULL!	31	5	30	1	3	TICUNA	0	1	1	1	1	2012-03-25	#NULL!	1982-01-15	2006-12-24	2007-02-17	2007-04-27	2007-07-12	1	#NULL!	3. Casa	2	PTO NARIÑO		69	55	76	124	145	200	#NULL!	Subsidiado	1	Masculino	1	0	1918	55	360	#NULL!	0
1	17	4	1	2	0	0	1	#NULL!	26	5	25	1	10	TICUNA	1	1	1	1	0	2012-03-25	2006-12-17	1986-06-01	2006-12-10	2007-02-17	2007-04-13	2007-05-13	0	62	3. Casa	2	PTO NARIÑO	Partero(a)	55	69	30	124	85	154	147	Subsidiado	1	Masculino	1	0	7	69	147	7	0
3	2	20	1	3	0	0	1	#NULL!	49	5	27	0	2	TICUNA	0	1	1	0	1	2012-05-04	#NULL!	1985-01-30	2006-12-11	2007-02-13	2007-04-24	2007-07-12	1	#NULL!	3. Casa	3	TARAPACA	Partero(a)	70	64	79	134	149	213	#NULL!	Subsidiado	1	Femenino	0	0	1971	64	360	#NULL!	0
3	2	18	1	3	0	0	1	#NULL!	40	5	31	0	4	TICUNA	0	1	1	0	1	2012-05-04	#NULL!	1980-06-13	2006-11-16	2007-02-13	2007-04-24	2007-07-12	0	#NULL!	3. Casa	3	TARAPACA	Partero(a)	70	89	79	159	149	238	#NULL!	Subsidiado	1	Femenino	0	0	1996	89	360	#NULL!	0
3	2	7	1	3	0	0	1	#NULL!	42	5	38	1	2	TICUNA	1	0	1	0	1	2012-05-03	2006-11-04	1973-11-07	2006-10-21	2007-02-13	2007-07-12	2007-10-11	0	101	3. Casa	3	TARAPACA	Partero(a)	149	115	91	264	240	355	341	Subsidiado	1	Masculino	1	0	14	115	341	14	0
3	2	16	1	2	0	0	1	#NULL!	30	5	22	1	4	HUITOTO	0	0	1	0	1	2012-05-04	#NULL!	1989-11-10	2006-11-06	2007-02-12	2007-04-23	2007-07-12	0	#NULL!	3. Casa	3	TARAPACA	Promotor	70	98	80	168	150	248	#NULL!	Subsidiado	1	Femenino	0	0	2006	98	360	#NULL!	0
3	2	27	1	1	0	0	1	#NULL!	23	5	22	1	10	TICUNA	1	0	1	0	1	2012-05-04	2006-11-04	1989-10-20	2006-10-06	2007-02-11	2007-04-21	2007-07-11	0	99	3. Casa	3	TARAPACA	Partero(a)	69	128	81	197	150	278	249	Subsidiado	1	Masculino	1	0	29	128	249	29	0
3	3	19	1	2	0	0	0	#NULL!	38	5	36	0	2	TICUNA	0	1	1	0	1	2012-05-06	2007-01-19	1976-02-25	2006-12-01	2007-02-11	2007-04-21	2007-07-08	1	23	3. Casa	3	TARAPACA	Partero(a)	69	72	78	141	147	219	170	Subsidiado	1	Femenino	0	0	49	72	170	49	0
3	4	3	1	1	0	0	0	#NULL!	#NULL!	5	43	0	2	TICUNA	0	1	1	0	1	2012-05-10	#NULL!	1968-08-15	2006-11-30	2007-02-10	2007-04-22	2007-07-08	1	#NULL!	3. Casa	3	TARAPACA	Nadie	71	72	77	143	148	220	#NULL!	Subsidiado	1	Masculino	1	0	1988	72	360	#NULL!	0
3	3	3	1	2	0	0	1	#NULL!	37	5	26	0	1	TICUNA	0	0	1	0	1	2012-05-06	#NULL!	1986-03-02	2006-10-31	2007-02-10	2007-04-21	2007-10-08	0	#NULL!	3. Casa	3	TARAPACA	Partero(a)	70	102	170	172	240	342	#NULL!		#NULL!	Femenino	0	0	2014	102	360	#NULL!	0
3	8	3	1	2	0	1	1	#NULL!	40	5	22	1	4	TICUNA	1	1	1	1	1	2012-05-08	2006-11-20	1990-02-07	2006-11-18	2007-02-06	2007-03-22	2007-05-29	1	78	1. Hospital	3	TARAPACA	Médico(a)	44	80	68	124	112	192	190	Subsidiado	1	Femenino	0	1	2	80	190	2	0
3	1	4	1	1	0	1	#NULL!	#NULL!	26	5	22	1	11	INGA	1	0	0	1	1	2012-04-30	2006-09-14	1990-02-21	2006-09-06	2007-01-31	2007-02-01	2007-03-13	0	139	1. Hospital	4	TARAPACA	Médico(a)	1	147	40	148	41	188	180	Subsidiado	1	Masculino	1	1	8	147	180	8	0
3	3	9	1	1	0	0	1	#NULL!	40	5	25	0	4	TICUNA	0	1	0	0	1	2012-05-06	#NULL!	1987-02-14	2006-11-06	2007-01-19	2007-02-11	2007-07-09	1	#NULL!	3. Casa	3	TARAPACA	Promotor	23	74	148	97	171	245	#NULL!	Subsidiado	1	Femenino	0	0	2008	74	360	#NULL!	0
3	6	2	1	2	0	0	1	#NULL!	38	5	32	0	0	TICUNA	0	1	1	0	1	2012-05-07	2006-12-06	1979-11-08	2006-11-05	2007-01-05	2007-04-11	2007-06-13	0	30	3. Casa	3	TARAPACA	Partero(a)	96	61	63	157	159	220	189	Subsidiado	1	Femenino	0	0	31	61	189	31	0
3	1	38	2	1	0	0	0	#NULL!	42	5	25	1	11	HUITOTO	1	1	1	1	1	2012-05-11	2006-10-23	1986-05-16	2006-10-21	2006-12-22	2007-03-02	2007-05-02	0	60	3. Casa	4	TARAPACA	Partero(a)	70	62	61	132	131	193	191	Subsidiado	1	Femenino	0	0	2	62	191	2	0
1	18	10	1	1	0	0	1	#NULL!	31	5	32	1	5	TICUNA	1	1	1	1	1	2012-03-27	2006-11-17	1979-06-08	2006-10-22	2006-12-20	2007-02-20	2007-05-11	0	33	3. Casa	2	PTO NARIÑO	Partero(a)	62	59	80	121	142	201	175	Subsidiado	1	Masculino	1	0	26	59	175	26	0
3	1	9	1	2	0	1	1	#NULL!	36	5	29	1	4	TICUNA	1	0	1	0	1	2012-04-30	2006-08-25	1983-01-29	2006-08-09	2006-12-13	2007-01-13	2008-02-18	0	110	1. Hospital	4	TARAPACA	Médico(a)	31	126	401	157	432	558	542	Subsidiado	1	Femenino	0	1	16	126	542	16	0
2	2	2	1	3	0	0	1	#NULL!	39	4	30	1	5	TICUNA	1	1	1	1	1	2011-09-08	2006-10-07	1980-10-04	2006-10-01	2006-12-03	2007-03-17	2007-04-26	0	57	3. Casa	1	Leticia	Familiar	104	63	40	167	144	207	201	Subsidiado	1	Femenino	0	0	6	63	201	6	0
1	9	7	1	3	0	0	1	#NULL!	49	4	40	1	3	TICUNA	1	0	1	0	1	2011-07-27	2006-08-26	1970-09-18	2006-08-13	2006-11-26	2007-02-28	2007-04-19	1	92	3. Casa	2	PUERTO NARIÑO	Familiar	94	105	50	199	144	249	236	Subsidiado	1	Masculino	1	0	13	105	236	13	0
1	11	9	1	3	0	0	1	#NULL!	43	5	28	1	5	COCAMA	0	1	0	1	0	2011-12-01	#NULL!	1983-05-24	2006-08-24	2006-11-20	2006-12-18	2007-01-15	1	#NULL!	3. Casa	2	PTO NARIÑO	Familiar	28	88	28	116	56	144	#NULL!	Subsidiado	1	Femenino	0	0	1925	88	360	#NULL!	0
1	9	11	1	1	0	0	1	#NULL!	44	4	39	1	5	TICUNA	1	1	1	0	1	2011-07-28	2006-09-30	1972-06-19	2006-09-14	2006-11-16	2007-02-28	2007-04-19	0	47	3. Casa	2	PUERTO NARIÑO	Familiar	104	63	50	167	154	217	201	Subsidiado	1	Femenino	0	0	16	63	201	16	0
3	2	17	1	3	0	0	1	#NULL!	37	5	33	1	5	HUITOTO	1	0	1	0	1	2012-05-04	2006-08-11	1978-07-14	2006-07-17	2006-11-04	2007-04-24	2007-08-17	0	85	3. Casa	3	TARAPACA	Partero(a)	171	110	115	281	286	396	371	Subsidiado	1	Femenino	0	0	25	110	371	25	0
3	2	21	1	2	0	0	1	#NULL!	42	5	33	1	5	TICUNA	1	1	1	0	1	2012-05-04	2006-09-09	1978-10-20	2006-08-11	2006-11-04	2007-02-13	2007-04-24	0	56	3. Casa	3	TARAPACA	Partero(a)	101	85	70	186	171	256	227	Subsidiado	1	Masculino	1	0	29	85	227	29	0
3	3	13	1	2	0	0	1	#NULL!	24	5	24	0	1	TICUNA	0	1	1	0	1	2012-05-06	#NULL!	1987-07-05	2006-08-31	2006-10-30	2007-02-10	2007-04-21	1	#NULL!	3. Casa	3	TARAPACA	Partero(a)	103	60	70	163	173	233	#NULL!	Subsidiado	1	Femenino	0	0	2075	60	360	#NULL!	0
3	3	22	1	3	0	0	1	#NULL!	#NULL!	5	26	0	0	TICUNA	1	1	1	0	1	2012-05-06	2006-09-03	1985-09-22	2006-08-15	2006-10-30	2007-02-10	2007-04-21	0	57	3. Casa	3	TARAPACA	Promotor	103	76	70	179	173	249	230	Subsidiado	1	Femenino	0	0	19	76	230	19	0
2	11	40	1	2	0	0	1	#NULL!	51	5	48	1	0	TICUNA	1	1	1	0	1	2012-03-08	2006-08-26	1964-01-01	2006-08-14	2006-10-18	2006-12-15	2007-03-28	1	53	3. Casa	1	LETICIA	Partero(a)	58	65	103	123	161	226	214	Subsidiado	1	Masculino	1	0	12	65	214	12	0
2	11	18	1	1	0	0	1	#NULL!	#NULL!	5	36	0	0	TICUNA	1	1	1	0	1	2012-03-08	2006-08-26	1975-08-27	2006-07-25	2006-10-18	2006-12-15	2007-03-28	1	53	3. Casa	1	LETICIA	Partero(a)	58	85	103	143	161	246	214	Subsidiado	1	Femenino	0	0	32	85	214	32	0
3	6	7	1	3	0	0	1	#NULL!	37	5	27	0	0	TICUNA	1	1	1	0	1	2012-05-07	2006-09-08	1984-10-24	2006-08-15	2006-10-17	2007-02-12	2007-04-23	0	39	3. Casa	3	TARAPACA	Familiar	118	63	70	181	188	251	227	Subsidiado	1	Masculino	1	0	24	63	227	24	0
1	14	9	1	3	0	0	1	#NULL!	41	5	35	1	10	TICUNA	1	0	1	0	1	2011-12-09	2006-08-22	1976-11-26	2006-06-14	2006-10-14	2006-11-26	2007-02-05	1	53	3. Casa	2	PTO NARIÑO	Familiar	43	122	71	165	114	236	167	Subsidiado	1	Masculino	1	0	69	122	167	69	0
1	5	2	1	2	0	0	1	#NULL!	47	4	43	0	1	TICUNA	1	1	1	0	1	2011-07-22	2006-08-24	#NULL!	2006-07-26	2006-09-28	2006-12-02	2007-02-25	1	35	3. Casa	2	PTO NARIÑO	Familiar	65	64	85	129	150	214	185	Subsidiado	1	Masculino	1	0	29	64	185	29	0
1	1	10	1	1	0	0	1	#NULL!	#NULL!	5	16	0	3	YAGUA	0	0	1	0	1	2011-07-18	#NULL!	1994-12-30	2006-03-14	2006-09-24	2007-02-22	2008-05-04	0	#NULL!	3. Casa	2	PTO NARIÑO	Familiar	151	194	437	345	588	782	#NULL!	Subsidiado	1	Masculino	1	0	1952	194	360	#NULL!	0
3	1	22	1	1	0	1	1	#NULL!	39	5	31	1	14	MIRAÑA	1	1	1	1	1	2012-05-01	2006-07-18	1980-12-11	2006-07-14	2006-09-15	2006-10-17	2006-11-24	0	59	1. Hospital	4	LETICIA	Médico(a)	32	63	38	95	70	133	129	Subsidiado	1	Femenino	0	1	4	63	129	4	0
1	2	2	1	1	0	0	1	#NULL!	42	5	28	0	5	TICUNA	1	1	1	1	1	2011-07-15	2006-08-10	1982-09-09	2006-07-13	2006-09-12	2006-11-15	2007-01-15	1	33	3. Casa	2	PTO NARIÑO	Partero(a)	64	61	61	125	125	186	158	Subsidiado	1	Femenino	0	0	28	61	158	28	0
3	6	5	1	3	0	1	1	#NULL!	33	6	30	1	3	TICUNA	1	0	1	0	1	2012-05-07	2006-02-18	#NULL!	2006-02-14	2006-09-08	2006-11-03	2007-10-12	1	202	1. Hospital	3	TARAPACA	Enfermero(a)	56	206	343	262	399	605	601	Subsidiado	1	Femenino	0	1	4	206	601	4	0
1	17	14	1	2	0	0	1	#NULL!	29	5	19	1	3	TICUNA	1	1	1	1	0	2012-03-26	2006-06-27	1992-09-09	2006-06-11	2006-09-04	2006-11-08	2006-12-06	0	69	3. Casa	2	PTO NARIÑO	Partero(a)	65	85	28	150	93	178	162	Subsidiado	1	Femenino	0	0	16	85	162	16	0
1	14	6	1	2	0	0	1	#NULL!	36	6	27	0	5	TICUNA	0	0	1	0	1	2011-12-09	#NULL!	1984-11-15	2005-11-19	2006-09-01	2006-10-20	2007-01-19	0	#NULL!	3. Casa	2	PTO NARIÑO	Familiar	49	286	91	335	140	426	#NULL!	Subsidiado	1	Masculino	1	0	2211	286	360	#NULL!	0
2	11	1	1	1	0	0	1	#NULL!	#NULL!	5	22	1	0	TICUNA	1	0	1	0	1	2012-03-08	2006-06-22	1989-12-19	2006-05-16	2006-08-28	2006-10-20	2006-12-16	0	67	3. Casa	1	LETICIA	Nadie	53	104	57	157	110	214	177	Subsidiado	1	Femenino	0	0	37	104	177	37	0
2	4	17	1	1	0	0	1	#NULL!	40	5	36	1	3	TICUNA	0	1	1	1	1	2011-09-12	#NULL!	1975-03-21	2006-07-17	2006-08-18	2006-10-10	2006-12-07	1	#NULL!	3. Casa	1	LETICIA	Partero(a)	53	32	58	85	111	143	#NULL!	Subsidiado	1	Masculino	1	0	1883	32	360	#NULL!	0
2	12	64	1	1	0	0	#NULL!	1	24	5	22	0	0	HUITOTO	0	1	1	1	1	2012-03-10	#NULL!	1990-02-01	2006-06-27	2006-08-14	2006-10-24	2006-12-10	0	#NULL!	3. Casa	1	LETICIA	Partero(a)	71	48	47	119	118	166	#NULL!	Subsidiado	1	Masculino	1	0	2083	48	360	#NULL!	0
1	5	5	1	2	0	0	1	#NULL!	39	5	29	1	4	TICUNA	0	1	1	1	1	2011-07-22	2006-07-17	1981-09-23	2006-05-29	2006-08-14	2006-09-25	2006-11-28	1	28	3. Casa	2	PTO NARIÑO	Partero(a)	42	77	64	119	106	183	134	Subsidiado	1	Femenino	0	0	49	77	134	49	0
1	2	7	1	1	0	0	1	#NULL!	24	5	24	1	8	TICUNA	1	1	1	1	1	2011-07-15	2006-07-10	1986-11-08	2006-06-07	2006-08-10	2006-09-25	2006-11-29	0	31	3. Casa	2	PTO NARIÑO	Partero(a)	46	64	65	110	111	175	142	Subsidiado	1	Masculino	1	0	33	64	142	33	0
1	2	5	1	2	0	0	1	#NULL!	#NULL!	5	22	1	12	TICUNA	1	1	1	1	1	2011-07-15	2006-05-19	1989-02-15	2006-05-12	2006-08-04	2006-09-25	2006-11-21	0	77	3. Casa	2	PTO NARIÑO	Partero(a)	52	84	57	136	109	193	186	Contributivo	2	Masculino	1	0	7	84	186	7	0
2	7	3	1	2	0	1	1	#NULL!	38	5	29	0	3	TICUNA	0	1	1	1	1	2011-09-16	#NULL!	1982-06-11	2006-06-08	2006-08-03	2006-10-01	2006-11-07	1	#NULL!	1. Hospital	1	LETICIA	Médico(a)	59	56	37	115	96	152	#NULL!	Subsidiado	1	Femenino	0	1	1926	56	360	#NULL!	0
1	7	1	1	1	0	0	1	#NULL!	27	5	23	0	8	TICUNA	1	1	1	0	1	2011-07-25	2006-05-22	1988-03-16	2006-05-18	2006-07-21	2006-09-28	2007-02-07	0	60	3. Casa	2	PUERTO NARIÑO	Familiar	69	64	132	133	201	265	261	Subsidiado	1	Femenino	0	0	4	64	261	4	0
1	15	4	1	1	0	0	1	#NULL!	30	5	36	0	0	YAGUA	1	1	1	1	1	2012-03-24	2006-05-16	1975-07-05	2006-04-24	2006-07-21	2006-09-23	2006-10-31	1	66	3. Casa	2	PTO NARIÑO	Familiar	64	88	38	152	102	190	168	Subsidiado	1	Masculino	1	0	22	88	168	22	0
1	11	6	1	1	0	0	1	#NULL!	28	5	22	1	5	COCAMA	1	0	1	0	1	2011-11-30	2006-05-11	1989-01-01	2006-04-04	2006-07-21	2006-08-21	2006-11-21	0	71	3. Casa	2	PTO NARIÑO	Familiar	31	108	92	139	123	231	194	Contributivo	2	Femenino	0	0	37	108	194	37	0
1	14	14	1	3	0	#NULL!	1	#NULL!	#NULL!	5	#NULL!	1	0		1	1	1	1	1	2011-12-11	2006-05-15	#NULL!	2006-05-01	2006-07-10	2006-09-21	2006-11-25	0	56		2			73	70	65	143	138	208	194		#NULL!	Masculino	1	#NULL!	14	70	194	14	0
1	4	1	1	3	0	0	1	1	#NULL!	5	23	1	5	TICUNA	1	1	1	1	1	2011-07-20	2006-05-15	1987-08-18	2006-05-06	2006-07-04	2006-09-26	2006-11-27	0	50	3. Casa	2	PTO NARIÑO	Partero(a)	84	59	62	143	146	205	196	Subsidiado	1	Masculino	1	0	9	59	196	9	0
2	12	51	1	2	0	0	1	#NULL!	46	5	#NULL!	0	0		1	0	1	0	1	2012-03-10	2006-04-18	#NULL!	2006-03-19	2006-06-23	2006-08-28	2006-10-20	0	66	3. Casa	1	LETICIA	Partero(a)	66	96	53	162	119	215	185	Subsidiado	1	Masculino	1	0	30	96	185	30	0
2	12	60	1	1	0	0	1	#NULL!	23	5	27	1	0	TICUNA	1	1	1	1	1	2012-03-10	2006-04-19	1984-06-28	2006-04-03	2006-06-22	2006-08-28	2006-10-20	0	64	3. Casa	1	LETICIA	Partero(a)	67	80	53	147	120	200	184	Subsidiado	1	Masculino	1	0	16	80	184	16	0
2	11	14	1	2	0	0	1	#NULL!	40	5	39	0	0	TICUNA	0	0	1	0	1	2012-03-08	#NULL!	1973-02-28	2006-03-11	2006-06-21	2006-10-18	2006-12-15	1	#NULL!	3. Casa	1	LETICIA	Partero(a)	119	102	58	221	177	279	#NULL!	Subsidiado	1	Femenino	0	0	2189	102	360	#NULL!	0
2	4	4	1	1	0	0	1	#NULL!	#NULL!	5	22	0	2	TICUNA	0	1	1	1	1	2011-09-11	#NULL!	1988-11-11	2006-05-15	2006-06-13	2006-08-18	2006-10-10	1	#NULL!	3. Casa	1	LETICIA	Partero(a)	66	29	53	95	119	148	#NULL!	Subsidiado	1	Masculino	1	0	1945	29	360	#NULL!	0
2	1	12	1	1	0	0	1	#NULL!	38	5	38	1	5	TICUNA	1	1	1	1	1	2011-09-07	2006-04-07	1972-10-13	2006-03-21	2006-06-09	2006-08-15	2006-10-07	0	63	3. Casa	1	Leticia	Partero(a)	67	80	53	147	120	200	183	Subsidiado	1	Masculino	1	0	17	80	183	17	0
1	1	2	1	2	0	1	1	#NULL!	31	5	27	0	9	TICUNA	1	1	1	1	1	2011-07-14	2006-04-10	1983-11-20	2006-03-28	2006-06-02	2006-08-10	2006-09-24	1	53	1. Hospital	2	PTO NARIÑO	Médico(a)	69	66	45	135	114	180	167	Subsidiado	1	Femenino	0	1	13	66	167	13	0
3	3	10	1	3	0	0	1	#NULL!	43	6	37	0	2	TICUNA	1	1	1	0	1	2012-05-06	2006-03-08	1974-11-20	2006-03-03	2006-05-23	2006-09-03	2006-10-30	1	76	3. Casa	3	TARAPACA	Partero(a)	103	81	57	184	160	241	236	Subsidiado	1	Femenino	0	0	5	81	236	5	0
1	5	8	1	2	0	0	1	#NULL!	36	5	28	1	3	TICUNA	1	0	1	0	1	2011-07-23	2005-10-12	1982-11-23	2005-09-11	2006-05-21	2006-07-18	2006-08-28	0	221	3. Casa	2	PTO NARIÑO	Familiar	58	252	41	310	99	351	320	Subsidiado	1	Femenino	0	0	31	252	320	31	0
1	5	10	1	2	0	0	1	#NULL!	29	5	25	1	8	TICUNA	1	0	1	0	0	2011-07-24	2006-02-07	1986-06-08	2006-01-02	2006-05-21	2006-07-21	2006-08-20	0	103	3. Casa	2	PTO NARIÑO	Partero(a)	61	139	30	200	91	230	194	Subsidiado	1	Masculino	1	0	36	139	194	36	0
1	3	6	1	2	0	0	0	#NULL!	27	5	26	1	0	TICUNA	0	1	1	1	1	2011-07-17	#NULL!	1985-03-01	2006-03-22	2006-05-19	2006-07-21	2006-09-23	0	#NULL!	3. Casa	2	PTO NARIÑO	Familiar	63	58	64	121	127	185	#NULL!	Subsidiado	1	Masculino	1	0	1943	58	360	#NULL!	0
2	11	23	1	1	0	0	1	#NULL!	36	6	23	0	0		0	1	1	1	1	2012-03-08	#NULL!	1988-06-27	2006-02-26	2006-04-27	2006-06-17	2006-08-10	1	#NULL!	3. Casa	1	LETICIA	Partero(a)	51	60	54	111	105	165	#NULL!	Subsidiado	1	Masculino	1	0	2202	60	360	#NULL!	0
1	1	12	1	2	0	0	1	#NULL!	45	5	40	1	3	TICUNA	0	0	1	0	1	2011-07-19	#NULL!	#NULL!	2005-07-22	2006-04-26	2006-07-21	2006-08-22	0	#NULL!	3. Casa	2	PTO NARIÑO	Familiar	86	278	32	364	118	396	#NULL!	Subsidiado	1	Femenino	0	0	2188	278	360	#NULL!	0
3	8	8	1	2	0	1	1	#NULL!	38	6	36	1	3	BORA	1	0	1	0	1	2012-05-08	2006-01-30	1975-09-07	2006-01-19	2006-04-20	2006-08-02	2006-10-10	0	80	1. Hospital	3	LETICIA	Médico(a)	104	91	69	195	173	264	253	Subsidiado	1	Femenino	0	1	11	91	253	11	0
2	12	24	1	1	0	1	1	#NULL!	32	6	30	1	0	TICUNA	0	1	1	1	1	2012-03-09	#NULL!	1981-12-03	2006-02-25	2006-04-19	2006-06-14	2006-08-28	0	#NULL!	1. Hospital	1	PTO NARIÑO	Médico(a)	56	53	75	109	131	184	#NULL!	Subsidiado	1	Masculino	1	1	2204	53	360	#NULL!	0
2	10	23	1	2	0	0	1	#NULL!	27	6	27	0	5	TICUNA	1	0	1	0	1	2012-03-06	2006-01-12	1984-06-03	2006-01-01	2006-04-15	2006-06-18	2006-10-15	0	93	3. Casa	1	LETICIA	Partero(a)	64	104	119	168	183	287	276	Subsidiado	1	Femenino	0	0	11	104	276	11	0
2	12	35	1	2	0	1	1	#NULL!	41	6	37	1	0	TICUNA	1	1	0	1	1	2012-03-10	2006-02-13	1974-06-27	2006-02-10	2006-04-12	2006-05-12	2006-06-22	0	58	1. Hospital	1	LETICIA	Médico(a)	30	61	41	91	71	132	129	Subsidiado	1	Femenino	0	1	3	61	129	3	0
2	4	7	1	2	0	0	1	#NULL!	#NULL!	5	25	1	0	COCAMA	1	1	1	1	1	2011-09-12	2006-02-23	1986-06-14	2006-01-30	2006-04-11	2006-06-14	2006-08-17	0	47	3. Casa	1	LETICIA	Nadie	64	71	64	135	128	199	175	Subsidiado	1	Masculino	1	0	24	71	175	24	0
1	13	11	1	3	0	0	1	#NULL!	28	5	28	1	5	TICUNA	1	1	1	1	1	2011-12-05	2006-02-18	1983-09-05	2006-01-26	2006-04-10	2006-05-14	2006-07-21	0	51	3. Casa	2	PTO NARIÑO	Partero(a)	34	74	68	108	102	176	153	Subsidiado	1	Femenino	0	0	23	74	153	23	0
1	13	1	1	1	0	1	1	#NULL!	#NULL!	6	37	1	8	TICUNA	1	0	1	0	1	2011-12-04	2006-02-16	1974-05-21	2005-11-21	2006-03-22	2006-04-22	2007-07-03	0	34	1. Hospital	2	LETICIA	Médico(a)	31	121	437	152	468	589	502	Subsidiado	1	Femenino	0	1	87	121	502	87	0
1	1	14	1	1	0	0	1	#NULL!	27	5	25	1	4	TICUNA	0	0	1	0	1	2011-07-19	#NULL!	1986-04-12	2005-12-08	2006-03-18	2006-05-18	2006-07-29	0	#NULL!	3. Casa	2	PTO NARIÑO	Partero(a)	61	100	72	161	133	233	#NULL!	Subsidiado	1	Femenino	0	0	2049	100	360	#NULL!	0
3	3	6	1	2	0	0	1	#NULL!	#NULL!	6	49	0	2	TICUNA	0	0	1	0	1	2012-05-06	#NULL!	1962-11-10	2005-07-25	2006-03-09	2006-05-23	2006-09-03	0	#NULL!	3. Casa	3	TARAPACA	Familiar	75	227	103	302	178	405	#NULL!	Subsidiado	1	Masculino	1	0	2477	227	360	#NULL!	0
2	12	16	1	2	0	0	1	#NULL!	34	6	33	1	5	TICUNA	1	0	1	0	1	2012-03-09	2005-12-09	1978-10-25	2005-11-19	2006-03-02	2006-04-14	2006-06-22	0	83	3. Casa	1	LETICIA	Partero(a)	43	103	69	146	112	215	195	Subsidiado	1	Femenino	0	0	20	103	195	20	0
1	9	3	1	2	0	0	1	#NULL!	44	5	38	1	4	TICUNA	0	0	1	0	1	2011-07-27	#NULL!	1972-11-15	2005-11-16	2006-02-27	2006-05-23	2006-07-24	0	#NULL!	3. Casa	2	PUERTO NARIÑO	Familiar	85	103	62	188	147	250	#NULL!	Subsidiado	1	Femenino	0	0	2079	103	360	#NULL!	0
1	7	3	1	3	0	0	1	#NULL!	44	5	38	0	0	TICUNA	0	1	1	0	1	2011-07-25	#NULL!	1972-09-05	2005-12-15	2006-02-26	2006-05-22	2006-08-25	0	#NULL!	3. Casa	2	PUERTO NARIÑO	Familiar	85	73	95	158	180	253	#NULL!		#NULL!	Femenino	0	0	2048	73	360	#NULL!	0
1	4	17	1	1	0	0	1	#NULL!	53	5	43	0	0	TICUNA	0	0	1	0	1	2011-07-21	#NULL!	#NULL!	2005-10-29	2006-02-24	2006-06-02	2006-08-22	1	#NULL!	3. Casa	2	PTO NARIÑO	Partero(a)	98	118	81	216	179	297	#NULL!	Subsidiado	1	Femenino	0	0	2091	118	360	#NULL!	0
1	4	6	1	2	0	0	1	#NULL!	25	5	20	1	4	YAGUA	1	0	1	0	1	2011-07-20	2005-10-27	1991-06-20	2005-10-19	2006-02-24	2006-05-04	2006-08-22	0	120	3. Casa	2	PTO NARIÑO	Familiar	69	128	110	197	179	307	299	Subsidiado	1	Masculino	1	0	8	128	299	8	0
1	4	8	1	1	0	0	1	#NULL!	30	5	24	0	7	TICUNA	1	1	1	1	1	2011-07-20	2006-01-10	1986-10-30	2005-12-21	2006-02-24	2006-04-24	2006-06-27	0	45	3. Casa	2	PTO NARIÑO	Familiar	59	65	64	124	123	188	168	Subsidiado	1	Masculino	1	0	20	65	168	20	0
1	1	5	2	1	0	0	1	#NULL!	44	5	39	0	0	TICUNA	0	1	1	1	1	2011-07-18	#NULL!	1972-05-10	2005-12-31	2006-02-22	2006-05-18	2006-07-24	0	#NULL!	3. Casa	2	PTO NARIÑO	Promotor	85	53	67	138	152	205	#NULL!	Subsidiado	1	Masculino	1	0	2025	53	360	#NULL!	0
1	4	24	1	2	0	0	1	#NULL!	#NULL!	5	39	0	5	TICUNA	0	1	1	1	1	2011-07-21	#NULL!	1972-06-25	2006-01-02	2006-02-22	2006-05-18	2006-07-11	1	#NULL!	3. Casa	2	PTO NARIÑO	Nadie	85	51	54	136	139	190	#NULL!	Subsidiado	1	Masculino	1	0	2026	51	360	#NULL!	0
1	14	26	1	1	0	0	1	#NULL!	40	6	39	1	7	TICUNA	0	1	1	1	1	2012-03-23	#NULL!	1972-04-17	2005-12-10	2006-02-20	2006-04-10	2006-05-15	0	#NULL!	3. Casa	2	PTO NARIÑO	Familiar	49	72	35	121	84	156	#NULL!	Subsidiado	1	Masculino	1	0	2295	72	360	#NULL!	0
1	12	2	1	1	0	0	1	#NULL!	50	5	48	0	1	COCAMA	1	1	1	0	1	2011-12-03	2006-01-06	1963-12-03	2005-12-19	2006-02-16	2006-05-12	2006-07-21	0	41	3. Casa	2	PTO NARIÑO	Partero(a)	85	59	70	144	155	214	196	Contributivo	2	Femenino	0	0	18	59	196	18	0
1	15	6	1	2	0	0	1	#NULL!	#NULL!	6	45	0	0	YAGUA	1	0	1	0	1	2012-03-24	2005-10-08	1967-01-06	2005-09-28	2006-02-06	2006-04-06	2006-07-21	1	121	3. Casa	2	PTO NARIÑO	Nadie	59	131	106	190	165	296	286	Subsidiado	1	Masculino	1	0	10	131	286	10	0
2	12	58	1	2	0	0	1	#NULL!	56	6	45	0	0	COCAMA	1	1	1	1	1	2012-03-10	2005-12-09	1966-04-15	2005-11-01	2006-01-10	2006-03-23	2006-05-12	0	32	3. Casa	1	LETICIA	Partero(a)	72	70	50	142	122	192	154	Subsidiado	1	Masculino	1	0	38	70	154	38	0
2	12	59	1	2	0	0	1	#NULL!	#NULL!	6	29	1	10	COCAMA	1	1	1	1	1	2012-03-10	2005-11-18	1982-08-04	2005-11-05	2006-01-06	2006-03-06	2006-04-28	0	49	3. Casa	1	LETICIA	Partero(a)	59	62	53	121	112	174	161	Subsidiado	1	Femenino	0	0	13	62	161	13	0
1	13	8	1	3	0	0	1	#NULL!	46	6	36	1	2	COCAMA	1	0	1	0	1	2011-12-04	2005-10-06	1975-06-07	2005-09-06	2005-12-23	2006-02-18	2006-04-11	1	78	3. Casa	2	PTO NARIÑO	Partero(a)	57	108	52	165	109	217	187	Subsidiado	1	Masculino	1	0	30	108	187	30	0
1	6	2	1	2	0	1	1	#NULL!	45	5	28	1	7	TICUNA	0	1	1	0	1	2011-07-24	#NULL!	1983-01-06	2005-10-19	2005-12-10	2006-03-02	2006-08-09	1	#NULL!	1. Hospital	2	LETICIA	Médico(a)	82	52	160	134	242	294	#NULL!	Subsidiado	1	Femenino	0	1	2104	52	360	#NULL!	0
2	12	49	1	1	0	0	1	#NULL!	37	6	28	1	0	TICUNA	0	0	1	0	1	2012-03-10	#NULL!	1983-09-09	2005-09-07	2005-12-09	2006-02-26	2006-06-16	0	#NULL!	3. Casa	1	LETICIA	Partero(a)	79	93	110	172	189	282	#NULL!	Contributivo	2	Masculino	1	0	2376	93	360	#NULL!	0
2	11	20	1	1	0	0	1	#NULL!	27	6	26	1	0	TICUNA	1	1	1	1	1	2012-03-08	2005-10-25	1986-01-23	2005-10-04	2005-12-08	2006-03-01	2006-04-18	0	44	3. Casa	1	LETICIA	Familiar	83	65	48	148	131	196	175	Subsidiado	1	Femenino	0	0	21	65	175	21	0
2	8	7	1	3	0	1	1	#NULL!	31	5	25	0	5	COCAMA	1	1	1	0	1	2011-09-17	2005-10-19	1985-09-23	2005-10-07	2005-12-06	2006-02-14	2006-09-26	1	48	2. Centro de salud	1	LETICIA	Médico(a)	70	60	224	130	294	354	342	Subsidiado	1	Masculino	1	1	12	60	342	12	0
2	10	16	1	2	0	0	1	#NULL!	49	6	36	1	6	TICUNA	1	0	1	0	1	2012-03-05	2005-08-25	1975-03-23	2005-07-06	2005-12-05	2006-01-10	2006-02-10	0	102	2. Centro de salud	1	LETICIA	Promotor	36	152	31	188	67	219	169	Subsidiado	1	Masculino	1	1	50	152	169	50	0
2	12	34	1	1	0	0	1	#NULL!	28	6	27	0	0	TICUNA	1	1	1	1	1	2012-03-10	2005-10-14	1984-12-27	2005-09-11	2005-12-01	2006-02-03	2006-03-21	0	48	3. Casa	1	LETICIA	Partero(a)	64	81	46	145	110	191	158	Subsidiado	1	Masculino	1	0	33	81	158	33	0
1	13	23	1	1	0	0	#NULL!	#NULL!	28	6	28	0	7	TICUNA	1	1	1	0	1	2011-12-07	2005-10-06	1983-04-05	2005-09-29	2005-11-30	2006-02-18	2006-05-14	0	55	3. Casa	2	PTO NARIÑO	Familiar	80	62	85	142	165	227	220	Subsidiado	1	Femenino	0	0	7	62	220	7	0
3	8	1	1	2	0	0	1	#NULL!	46	6	40	0	3	TICUNA	1	1	1	0	1	2012-05-08	2005-10-19	1972-04-12	2005-09-20	2005-11-27	2006-02-24	2006-04-20	1	39	3. Casa	3	TARAPACA	Partero(a)	89	68	55	157	144	212	183	Subsidiado	1	Masculino	1	0	29	68	183	29	0
1	4	5	1	3	0	0	1	#NULL!	32	6	29	1	4	TICUNA	1	0	1	0	1	2011-07-20	2005-06-23	1982-07-11	2005-06-12	2005-11-22	2006-02-20	2006-03-28	0	152	3. Casa	2	PTO NARIÑO	Familiar	90	163	36	253	126	289	278	Subsidiado	1	Masculino	1	0	11	163	278	11	0
2	12	23	1	2	0	0	1	#NULL!	47	6	40	0	4	TICUNA	1	1	1	1	1	2012-03-09	2005-10-11	1971-07-16	2005-09-10	2005-11-11	2006-01-13	2006-03-02	0	31	3. Casa	1	LETICIA	Partero(a)	63	62	48	125	111	173	142	Subsidiado	1	Masculino	1	0	31	62	142	31	0
3	2	4	1	2	0	0	1	#NULL!	32	6	24	0	2	TICUNA	0	1	1	0	1	2012-05-03	#NULL!	1987-11-11	2005-09-23	2005-11-09	2006-04-04	2006-07-14	0	#NULL!	3. Casa	3	TARAPACA	Nadie	146	47	101	193	247	294	#NULL!	Subsidiado	1	Masculino	1	0	2414	47	360	#NULL!	0
3	2	1	1	1	0	0	1	#NULL!	26	6	21	0	6	TICUNA	1	1	1	0	1	2012-05-03	2005-08-18	1990-05-19	2005-08-13	2005-11-09	2006-04-04	2006-06-02	0	83	3. Casa	3	TARAPACA	Partero(a)	146	88	59	234	205	293	288	Subsidiado	1	Femenino	0	0	5	88	288	5	0
3	3	18	1	1	0	0	0	#NULL!	29	6	24	0	3	TICUNA	0	0	1	0	1	2012-05-06	#NULL!	1987-11-07	2005-07-16	2005-10-30	2006-10-30	2007-02-01	0	#NULL!	3. Casa	3	TARAPACA	Familiar	365	106	94	471	459	565	#NULL!	Subsidiado	1	Masculino	1	0	2486	106	360	#NULL!	0
1	14	1	1	1	0	0	1	#NULL!	34	6	29	1	8	TICUNA	1	0	1	0	1	2011-12-09	2005-04-30	1982-05-16	2005-04-13	2005-10-28	2005-12-05	2006-02-20	0	181	3. Casa	2	PTO ESPERANZA	Familiar	38	198	77	236	115	313	296	Subsidiado	1	Masculino	1	0	17	198	296	17	0
1	3	3	1	2	0	0	1	#NULL!	42	5	37	0	0	YAGUA	0	0	1	0	1	2011-07-17	#NULL!	1973-09-24	2005-07-27	2005-10-27	2005-12-01	2006-02-27	0	#NULL!	3. Casa	2	PTO NARIÑO	Partero(a)	35	92	88	127	123	215	#NULL!	Subsidiado	1	Masculino	1	0	2181	92	360	#NULL!	0
2	12	26	1	2	0	0	1	#NULL!	#NULL!	6	35	0	0	TICUNA	0	1	1	1	1	2012-03-10	#NULL!	1976-05-06	2005-08-07	2005-10-26	2005-12-09	2006-03-02	1	#NULL!	3. Casa	1	LETICIA	Partero(a)	44	80	83	124	127	207	#NULL!	Subsidiado	1	Femenino	0	0	2407	80	360	#NULL!	0
2	12	38	1	2	0	0	1	#NULL!	30	6	27	0	0	TICUNA	1	0	1	0	1	2012-03-10	2005-09-07	1984-12-06	2005-07-05	2005-10-26	2005-12-06	2006-03-02	0	49	3. Casa	1	LETICIA	Partero(a)	41	113	86	154	127	240	176	Subsidiado	1	Masculino	1	0	64	113	176	64	0
2	11	35	1	1	0	0	1	#NULL!	#NULL!	6	32	0	0	TICUNA	1	1	1	1	1	2012-03-08	2005-09-04	#NULL!	2005-08-12	2005-10-25	2005-12-08	2006-03-01	0	51	3. Casa	1	LETICIA	Partero(a)	44	74	83	118	127	201	178	Subsidiado	1	Femenino	0	0	23	74	178	23	0
2	11	32	1	2	0	0	1	#NULL!	#NULL!	6	29	0	0	TICUNA	1	1	1	1	1	2012-03-08	2005-09-04	1982-10-18	2005-08-16	2005-10-24	2005-12-08	2006-03-01	1	50	3. Casa	1	LETICIA	Partero(a)	45	69	83	114	128	197	178	Subsidiado	1	Femenino	0	0	19	69	178	19	0
2	4	10	1	1	0	0	1	#NULL!	#NULL!	6	41	1	0	COCAMA	1	1	1	0	1	2011-09-12	2005-08-27	1970-03-19	2005-07-24	2005-10-15	2005-12-01	2006-02-22	0	49	3. Casa	1	LETICIA	Partero(a)	47	83	83	130	130	213	179	Subsidiado	1	Femenino	0	0	34	83	179	34	0
2	4	9	1	1	0	0	1	#NULL!	#NULL!	6	48	1	0	TICUNA	1	1	1	0	1	2011-09-12	2005-08-25	1963-01-15	2005-07-24	2005-10-14	2005-12-01	2006-02-23	0	50	3. Casa	1	LETICIA	Partero(a)	48	82	84	130	132	214	182	Subsidiado	1	Femenino	0	0	32	82	182	32	0
2	3	13	1	1	0	0	1	#NULL!	30	6	32	1	4	TICUNA	1	1	1	0	1	2011-09-10	2005-08-24	1978-09-23	2005-08-11	2005-10-13	2006-02-03	2006-06-11	0	50	3. Casa	1	LETICIA	Partero(a)	113	63	128	176	241	304	291	Subsidiado	1	Masculino	1	0	13	63	291	13	0
1	12	3	1	1	0	1	1	#NULL!	50	6	48	1	5	COCAMA	1	0	1	0	1	2011-12-03	2005-06-03	1963-02-25	2005-05-03	2005-10-04	2005-11-30	2006-05-12	0	123	1. Hospital	2	LETICIA	Enfermero(a)	57	154	163	211	220	374	343	Subsidiado	1	Femenino	0	1	31	154	343	31	0
1	13	15	1	2	0	0	1	#NULL!	33	6	23	0	5	TICUNA	1	1	1	1	1	2011-12-05	2005-07-24	#NULL!	2005-07-11	2005-09-23	2005-11-22	2006-01-30	0	61	3. Casa	2	PTO NARIÑO	Familiar	60	74	69	134	129	203	190	Subsidiado	1	Masculino	1	0	13	74	190	13	0
3	2	5	1	3	0	1	1	#NULL!	40	6	31	1	2	COCAMA	0	1	1	0	1	2012-05-03	#NULL!	1981-04-10	2005-07-20	2005-09-22	2005-11-23	2006-04-30	1	#NULL!	1. Hospital	3	TARAPACA	Médico(a)	62	64	158	126	220	284	#NULL!	Subsidiado	1	Femenino	0	1	2479	64	360	#NULL!	0
2	12	3	1	2	0	0	1	#NULL!	#NULL!	6	38	0	0	TICUNA	0	1	1	1	1	2012-03-09	#NULL!	#NULL!	2005-07-25	2005-09-07	2005-10-26	2005-12-09	1	#NULL!	3. Casa	1	LETICIA	Partero(a)	49	44	44	93	93	137	#NULL!	Subsidiado	1	Femenino	0	0	2419	44	360	#NULL!	0
3	3	11	1	2	0	1	0	#NULL!	39	7	35	0	2	TICUNA	0	0	1	0	1	2012-05-06	#NULL!	1976-07-21	2005-04-28	2005-09-05	2005-10-18	2006-03-08	1	#NULL!	2. Centro de salud	3	TARAPACA	Médico(a)	43	130	141	173	184	314	#NULL!	Subsidiado	1	Masculino	1	1	2565	130	360	#NULL!	0
2	12	62	1	2	0	0	1	#NULL!	35	6	29	1	0	TICUNA	1	0	1	1	1	2012-03-10	2005-07-01	1982-12-26	2005-05-21	2005-09-05	2005-10-28	2005-12-10	0	66	3. Casa	1	LETICIA	Partero(a)	53	107	43	160	96	203	162	Subsidiado	1	Masculino	1	0	41	107	162	41	0
2	11	42	1	2	0	0	1	#NULL!	45	6	39	0	0	TICUNA	1	0	1	0	1	2012-03-08	2005-06-30	1972-04-23	2005-06-05	2005-09-04	2005-12-08	2006-03-01	1	66	3. Casa	1	LETICIA	Partero(a)	95	91	83	186	178	269	244	Subsidiado	1	Femenino	0	0	25	91	244	25	0
2	10	24	1	1	0	1	1	#NULL!	30	6	34	1	5	TICUNA	1	1	1	1	1	2012-03-06	2005-06-28	1977-11-19	2005-06-18	2005-08-31	2005-10-21	2005-12-05	0	64	2. Centro de salud	1	LETICIA	Enfermero(a)	51	74	45	125	96	170	160	Subsidiado	1	Femenino	0	1	10	74	160	10	0
1	18	1	1	1	0	0	1	#NULL!	40	6	23	0	8	COCAMA	1	1	1	1	1	2012-03-27	2005-06-14	1988-06-24	2005-06-04	2005-08-22	2005-10-15	2005-12-13	0	69	3. Casa	2	PTO NARIÑO	Partero(a)	54	79	59	133	113	192	182	Subsidiado	1	Femenino	0	0	10	79	182	10	0
3	2	10	2	1	0	0	1	#NULL!	28	6	26	1	10	TICUNA	1	1	1	1	0	2012-05-03	2005-06-01	1985-06-10	2005-05-25	2005-08-18	2005-11-09	2005-12-09	0	78	3. Casa	3	TARAPACA	Familiar	83	85	30	168	113	198	191	Subsidiado	1	Masculino	1	0	7	85	191	7	0
3	2	12	1	1	0	1	1	#NULL!	28	6	23	0	4	TICUNA	0	0	1	0	1	2012-05-03	2005-08-01	1988-09-21	2005-05-06	2005-08-18	2005-10-17	2005-12-17	0	17	2. Centro de salud	3	LETICIA	Médico(a)	60	104	61	164	121	225	138	Subsidiado	1	Femenino	0	1	87	104	138	87	0
1	2	18	1	3	0	0	1	#NULL!	30	6	29	1	3	TICUNA	1	1	1	1	1	2011-07-16	2005-06-07	1981-12-01	2005-05-19	2005-08-08	2005-09-12	2005-12-02	0	62	3. Casa	2	PTO NARIÑO	Partero(a)	35	81	81	116	116	197	178	Subsidiado	1	Femenino	0	0	19	81	178	19	0
3	1	28	1	2	0	0	1	#NULL!	36	7	26	1	4	TICUNA	0	0	1	0	1	2012-05-02	#NULL!	1985-11-17	2005-03-21	2005-08-03	2006-03-31	2006-05-02	0	#NULL!	3. Casa	4	TARAPACA	Familiar	240	135	32	375	272	407	#NULL!	Subsidiado	1	Femenino	0	0	2599	135	360	#NULL!	0
3	1	43	1	1	0	0	1	#NULL!	33	7	31	1	4	OCAINA	1	0	1	0	1	2012-05-12	2005-03-28	1981-04-08	2005-03-26	2005-08-03	2005-09-20	2005-11-08	0	128	2. Centro de salud	4	TARAPACA	Promotor	48	130	49	178	97	227	225	Subsidiado	1	Femenino	0	1	2	130	225	2	0
3	2	16	1	1	0	0	1	#NULL!	30	7	22	1	4	HUITOTO	1	0	1	1	1	2012-05-04	2005-06-01	1989-11-10	2005-05-01	2005-08-03	2005-09-21	2005-11-10	0	63	3. Casa	3	TARAPACA	Partero(a)	49	94	50	143	99	193	162	Subsidiado	1	Masculino	1	0	31	94	162	31	0
1	1	8	1	3	0	0	1	#NULL!	52	6	37	1	0	TICUNA	0	1	1	1	1	2011-07-18	#NULL!	1974-02-21	2005-06-17	2005-07-27	2005-10-27	2005-12-27	1	#NULL!	3. Casa	2	PTO NARIÑO	Familiar	92	40	61	132	153	193	#NULL!	Subsidiado	1	Femenino	0	0	2222	40	360	#NULL!	0
1	14	16	1	3	0	0	1	#NULL!	33	6	29	1	0	TICUNA	0	1	1	0	1	2011-12-11	#NULL!	1982-05-26	2005-06-06	2005-07-26	2005-12-16	2006-02-20	1	#NULL!	3. Casa	2	PTO NARIÑO	Familiar	143	50	66	193	209	259	#NULL!	Subsidiado	1	Femenino	0	0	2379	50	360	#NULL!	0
1	13	7	1	1	0	0	1	#NULL!	45	6	43	0	4	TICUNA	1	1	1	1	1	2011-12-04	2005-06-16	#NULL!	2005-05-27	2005-07-24	2005-10-06	2005-12-23	1	38	3. Casa	2	PTO NARIÑO	Familiar	74	58	78	132	152	210	190	Subsidiado	1	Masculino	1	0	20	58	190	20	0
1	11	12	1	2	0	0	1	#NULL!	28	6	35	1	5	COCAMA	1	1	1	0	1	2011-12-01	2005-05-18	1976-10-14	2005-05-08	2005-07-21	2005-12-23	2006-02-15	1	64	3. Casa	2	PTO NARIÑO	Nadie	155	74	54	229	209	283	273	Subsidiado	1	Femenino	0	0	10	74	273	10	0
1	17	7	1	1	0	0	1	#NULL!	39	6	30	1	0	COCAMA	1	1	1	1	1	2012-03-25	2005-05-10	1981-08-15	2005-04-22	2005-07-12	2005-10-03	2005-11-08	1	63	3. Casa	2	PTO NARIÑO	Promotor	83	81	36	164	119	200	182	Subsidiado	1	Masculino	1	0	18	81	182	18	0
1	2	20	1	2	0	0	1	#NULL!	48	6	48	0	5		0	0	1	0	1	2011-07-16	#NULL!	1963-04-09	2004-09-26	2005-07-02	2005-08-13	2005-09-17	0	#NULL!	3. Casa	2	ANTIOQUIA	Partero(a)	42	279	35	321	77	356	#NULL!	Ninguno	0	Masculino	1	0	2484	279	360	#NULL!	0
2	12	42	1	2	0	0	1	#NULL!	#NULL!	6	19	0	0	TICUNA	1	1	1	1	1	2012-03-10	2005-04-16	1992-12-08	2005-04-04	2005-07-01	2005-09-05	2005-10-26	1	76	3. Casa	1	LETICIA	Partero(a)	66	88	51	154	117	205	193	Subsidiado	1	Femenino	0	0	12	88	193	12	0
2	11	34	1	1	0	0	1	#NULL!	#NULL!	6	31	0	0	TICUNA	0	1	1	1	1	2012-03-08	#NULL!	1980-03-17	2005-04-24	2005-06-30	2005-09-04	2005-10-25	0	#NULL!	3. Casa	1	LETICIA	Familiar	66	67	51	133	117	184	#NULL!	Subsidiado	1	Masculino	1	0	2510	67	360	#NULL!	0
2	11	19	1	2	0	0	1	#NULL!	30	7	35	1	0	TICUNA	1	0	1	0	1	2012-03-08	2004-12-26	1976-08-13	2004-12-04	2005-06-30	2005-10-18	2005-11-25	0	186	3. Casa	1	LETICIA	Partero(a)	110	208	38	318	148	356	334	Subsidiado	1	Femenino	0	0	22	208	334	22	0
2	12	31	1	2	0	0	1	#NULL!	3	6	29	0	4	TICUNA	0	1	1	0	1	2012-03-10	#NULL!	1982-06-09	2005-05-11	2005-06-29	2005-09-05	2005-12-09	1	#NULL!	3. Casa	1	PROGRESO	Partero(a)	68	49	95	117	163	212	#NULL!	Subsidiado	1	Femenino	0	0	2495	49	360	#NULL!	0
2	11	17	1	1	0	1	1	#NULL!	27	6	27	0	0	TICUNA	1	1	1	0	1	2012-03-08	2005-05-19	1984-09-03	2005-04-25	2005-06-29	2006-01-11	2006-03-11	1	41	2. Centro de salud	1	TARAPACA	Médico(a)	196	65	59	261	255	320	296	Subsidiado	1	Femenino	0	1	24	65	296	24	0
3	8	6	1	2	0	0	1	#NULL!	39	7	31	1	8	TICUNA	1	0	1	0	1	2012-05-08	2005-01-17	1980-08-04	2005-01-14	2005-06-24	2006-04-16	2006-08-02	0	158	3. Casa	3	PTO NARIÑO	Familiar	296	161	108	457	404	565	562	Subsidiado	1	Femenino	0	0	3	161	562	3	0
2	12	47	1	2	0	0	1	#NULL!	#NULL!	6	31	0	0	TICUNA	0	1	1	0	1	2012-03-10	#NULL!	1980-05-13	2005-04-21	2005-06-01	2005-09-07	2005-12-09	1	#NULL!	3. Casa	1	LETICIA	Partero(a)	98	41	93	139	191	232	#NULL!	Subsidiado	1	Masculino	1	0	2515	41	360	#NULL!	0
3	3	14	1	2	0	0	1	#NULL!	37	7	33	1	3	TICUNA	0	1	1	0	1	2012-05-06	#NULL!	1979-03-21	2005-04-26	2005-05-28	2005-10-29	2006-03-08	1	#NULL!	3. Casa	3	TARAPACA	Promotor	154	32	130	186	284	316	#NULL!	Subsidiado	1	Masculino	1	0	2567	32	360	#NULL!	0
1	17	4	1	1	0	0	1	#NULL!	#NULL!	7	25	1	10	TICUNA	1	1	1	1	1	2012-03-25	2005-03-28	1986-06-01	2005-03-03	2005-05-28	2005-07-28	2005-09-15	0	61	3. Casa	2	PTO NARIÑO	Partero(a)	61	86	49	147	110	196	171	Subsidiado	1	Femenino	0	0	25	86	171	25	0
1	16	2	1	1	0	1	1	#NULL!	#NULL!	7	24	0	6	COCAMA	1	1	1	0	1	2012-03-24	2005-03-31	1987-05-10	2005-02-22	2005-05-02	2005-07-25	2005-10-08	0	32	1. Hospital	2	PTO NARIÑO	Médico(a)	84	69	75	153	159	228	191	Subsidiado	1	Masculino	1	1	37	69	191	37	0
2	12	27	1	2	0	0	1	#NULL!	29	7	30	1	0	TICUNA	0	0	1	0	1	2012-03-10	#NULL!	#NULL!	2005-01-05	2005-04-16	2006-10-20	2006-12-16	0	#NULL!	3. Casa	1	PERU	Partero(a)	552	101	57	653	609	710	#NULL!	Subsidiado	1	Masculino	1	0	2621	101	360	#NULL!	0
1	15	2	1	2	0	0	1	#NULL!	31	7	31	1	5	TICUNA	0	0	0	1	1	2012-03-24	#NULL!	1980-11-07	2005-01-13	2005-04-16	2005-05-16	2005-07-16	0	#NULL!	3. Casa	2	PTO NARIÑI	Familiar	30	93	61	123	91	184	#NULL!	Subsidiado	1	Masculino	1	0	2627	93	360	#NULL!	0
2	12	1	1	2	0	0	1	#NULL!	31	7	27	1	0	COCAMA	1	1	1	1	1	2012-03-09	2005-03-01	1984-08-02	2005-02-13	2005-04-15	2005-07-01	2005-09-05	0	45	3. Casa	1	LETICIA	Partero(a)	77	61	66	138	143	204	188	Subsidiado	1	Masculino	1	0	16	61	188	16	0
1	13	27	1	2	0	0	1	#NULL!	27	7	29	1	3	YAGUA	0	0	1	0	1	2011-12-07	#NULL!	#NULL!	2004-12-07	2005-04-14	2006-09-19	2006-11-24	1	#NULL!	3. Casa	2	PTO NARIÑO	Partero(a)	523	128	66	651	589	717	#NULL!	Ninguno	0	Femenino	0	0	2556	128	360	#NULL!	0
2	11	3	1	1	0	0	1	#NULL!	#NULL!	7	36	1	0	TICUNA	1	1	1	0	1	2012-03-08	2005-02-28	1975-08-21	2005-02-20	2005-04-14	2005-09-04	2005-10-25	0	45	3. Casa	1	LETICIA	Partero(a)	143	53	51	196	194	247	239	Subsidiado	1	Femenino	0	0	8	53	239	8	0
1	11	3	1	3	0	0	1	#NULL!	46	7	41	1	0	YAGUA	0	0	1	0	1	2011-11-30	#NULL!	1970-07-14	2004-11-14	2005-04-13	2005-07-21	2006-02-15	0	#NULL!	3. Casa	2	PTO NARIÑO	Partero(a)	99	150	209	249	308	458	#NULL!	Subsidiado	1	Masculino	1	0	2572	150	360	#NULL!	0
1	11	19	1	6	0	0	1	#NULL!	40	7	36	0	0	YAGUA	1	0	1	0	1	2011-12-01	2004-10-21	1975-06-25	2004-10-19	2005-04-13	2005-05-18	2005-10-03	1	174	3. Casa	2	PTO NARIÑO	Familiar	35	176	138	211	173	349	347	Subsidiado	1	Masculino	1	0	2	176	347	2	0
1	7	4	1	3	0	0	1	#NULL!	47	6	33	1	0	TICUNA	0	1	1	1	1	2011-07-25	#NULL!	#NULL!	2005-02-22	2005-04-08	2005-07-29	2005-09-20	1	#NULL!	3. Casa	2	PUERTO NARIÑO	Familiar	112	45	53	157	165	210	#NULL!	Subsidiado	1	Femenino	0	0	2344	45	360	#NULL!	0
1	8	7	1	3	0	1	1	#NULL!	38	6	32	1	3	TICUNA	0	1	1	0	1	2011-07-26	#NULL!	1979-01-27	2005-01-14	2005-04-08	2005-07-28	2005-12-11	0	#NULL!	1. Hospital	2	PUERTO NARIÑO	Médico(a)	111	84	136	195	247	331	#NULL!	Subsidiado	1	Masculino	1	1	2384	84	360	#NULL!	0
1	4	7	1	2	0	0	1	#NULL!	#NULL!	6	22	0	1	TICUNA	1	1	1	0	1	2011-07-20	2005-02-15	1988-07-28	2005-01-13	2005-04-07	2005-09-12	2005-10-27	1	51	3. Casa	2	PTO NARIÑO	Familiar	158	84	45	242	203	287	254	Subsidiado	1	Femenino	0	0	33	84	254	33	0
1	3	6	1	1	0	0	0	#NULL!	27	7	26	1	0	TICUNA	0	0	1	0	1	2011-07-17	#NULL!	1985-03-01	2004-05-28	2005-04-06	2005-06-17	2005-07-27	0	#NULL!	3. Casa	2	PTO NARIÑO	Partero(a)	72	313	40	385	112	425	#NULL!	Subsidiado	1	Masculino	1	0	2606	313	360	#NULL!	0
1	1	11	1	4	0	0	1	#NULL!	36	6	28	0	0	TICUNA	0	0	1	0	1	2011-07-18	#NULL!	1983-05-14	2004-09-26	2005-04-06	2005-10-27	2005-12-10	1	#NULL!	3. Casa	2	PTO NARIÑO	Familiar	204	192	44	396	248	440	#NULL!	Subsidiado	1	Masculino	1	0	2486	192	360	#NULL!	0
2	4	11	1	2	0	0	1	#NULL!	#NULL!	6	31	0	0	COCAMA	1	1	1	0	1	2011-09-12	2005-02-22	1979-11-03	2005-01-14	2005-04-06	2005-06-23	2005-08-25	0	43	3. Casa	1	LETICIA	Nadie	78	82	63	160	141	223	184	Subsidiado	1	Femenino	0	0	39	82	184	39	0
3	7	2	1	1	0	0	1	#NULL!	45	8	25	0	7	TICUNA	0	0	1	0	1	2012-05-08	#NULL!	1986-11-14	2004-04-30	2005-04-04	2006-08-01	2009-05-13	0	#NULL!	3. Casa	3	TARAPACA	Nadie	484	339	1016	823	1500	1839	#NULL!	Subsidiado	1	Femenino	0	0	2930	339	360	#NULL!	0
3	3	3	1	1	0	0	1	#NULL!	37	7	26	0	1	TICUNA	1	0	1	0	1	2012-05-06	2004-11-16	1986-03-02	2004-10-16	2005-03-15	2005-09-28	2005-10-30	0	119	3. Casa	3	TARAPACA	Partero(a)	197	150	32	347	229	379	348	Subsidiado	1	Femenino	0	0	31	150	348	31	0
2	12	25	1	2	#NULL!	0	1	#NULL!	34	7	33	0	0	TICUNA	1	0	1	#NULL!	#NULL!	2012-03-09	2005-01-15	1979-01-20	2004-11-06	2005-03-15	2005-07-21	#NULL!	0	59	3. Casa	1	LETICIA	Partero(a)	128	129	#NULL!	257	#NULL!	#NULL!	#NULL!	Subsidiado	1	Masculino	1	0	70	129	360	70	0
3	3	19	1	1	0	0	0	#NULL!	38	7	36	0	2	TICUNA	0	0	1	0	1	2012-05-06	#NULL!	1976-02-25	2004-12-05	2005-03-13	2005-05-29	2005-10-30	1	#NULL!	3. Casa	3	TARAPACA	Partero(a)	77	98	154	175	231	329	#NULL!	Subsidiado	1	Femenino	0	0	2709	98	360	#NULL!	0
3	2	11	1	2	0	0	1	#NULL!	49	7	31	1	3	TICUNA	0	0	1	1	1	2012-05-02	#NULL!	1980-11-11	2004-11-16	2005-03-12	2005-04-19	2005-06-03	0	#NULL!	3. Casa	3	TARAPACA	Partero(a)	38	116	45	154	83	199	#NULL!	Subsidiado	1	Masculino	1	0	2724	116	360	#NULL!	0
2	12	63	1	1	0	0	#NULL!	1	27	7	#NULL!	1	0		0	1	1	0	1	2012-03-10	#NULL!	#NULL!	2004-12-29	2005-03-01	2005-07-29	2005-08-30	0	#NULL!	3. Casa	1	LETICIA	Partero(a)	150	62	32	212	182	244	#NULL!		#NULL!	Masculino	1	0	2628	62	360	#NULL!	0
2	12	9	1	1	0	0	1	#NULL!	27	7	24	0	0	TICUNA	1	0	1	0	1	2012-03-09	2004-12-26	1987-05-25	2004-11-10	2005-03-01	2005-04-14	2005-09-07	0	65	3. Casa	1	LETICIA	Partero(a)	44	111	146	155	190	301	255	Subsidiado	1	Masculino	1	0	46	111	255	46	0
2	12	40	1	1	0	0	1	#NULL!	31	7	28	0	5	TICUNA	0	1	1	0	1	2012-03-10	2005-03-01	1983-08-30	2004-12-27	2005-03-01	2005-04-15	2005-09-07	0	0	3. Casa	1	LETICIA	Partero(a)	45	64	145	109	190	254	190	Subsidiado	1	Masculino	1	0	64	64	190	64	0
2	11	46	1	2	0	0	1	#NULL!	50	7	42	0	3	TICUNA	1	0	1	0	1	2012-03-08	2004-12-26	1970-01-12	2004-11-12	2005-02-28	2005-04-14	2005-06-30	1	64	3. Casa	1	LETICIA	Partero(a)	45	108	77	153	122	230	186	Subsidiado	1	Femenino	0	0	44	108	186	44	0
2	11	11	1	1	0	0	1	#NULL!	29	7	28	0	0	TICUNA	1	0	1	0	1	2012-03-08	2004-12-26	1983-03-22	2004-11-14	2005-02-27	2005-04-14	2005-06-30	0	63	3. Casa	1	LETICIA	Partero(a)	46	105	77	151	123	228	186	Subsidiado	1	Femenino	0	0	42	105	186	42	0
2	10	10	1	2	0	1	1	#NULL!	44	7	40	1	5	TICUNA	1	1	1	0	0	2012-03-05	2005-01-10	1971-09-13	2005-01-08	2005-02-26	2005-07-28	2005-08-12	0	47	1. Hospital	1	Leticia	Enfermero(a)	152	49	15	201	167	216	214	Subsidiado	1	Femenino	0	1	2	49	214	2	0
2	10	25	1	4	0	0	1	#NULL!	#NULL!	7	39	1	3	TICUNA	1	1	1	1	1	2012-03-06	2004-12-21	1972-10-08	2004-12-13	2005-02-26	2005-04-11	2005-06-28	0	67	3. Casa	1	LETICIA	Nadie	44	75	78	119	122	197	189	Subsidiado	1	Femenino	0	0	8	75	189	8	0
2	9	5	1	2	0	1	1	#NULL!	45	6	36	1	7	TICUNA	1	0	1	0	1	2011-09-18	2004-12-02	1975-01-29	2004-11-22	2005-02-25	2005-04-12	2005-08-12	0	85	2. Centro de salud	1	LETICIA	Enfermero(a)	46	95	122	141	168	263	253	Subsidiado	1	Femenino	0	1	10	95	253	10	0
1	18	5	1	2	0	0	1	#NULL!	34	7	32	1	4	TICUNA	0	1	1	1	1	2012-03-27	#NULL!	1980-01-15	2005-01-09	2005-02-23	2005-04-09	2005-06-25	0	#NULL!	3. Casa	2	LETICIA	Partero(a)	45	45	77	90	122	167	#NULL!	Subsidiado	1	Femenino	0	0	2634	45	360	#NULL!	0
3	1	19	1	2	0	1	1	#NULL!	35	7	35	1	5	TICUNA	0	1	1	1	1	2012-05-01	2005-01-27	1977-01-18	2004-12-10	2005-02-23	2005-05-25	2005-06-27	0	27		4	TARAPACA	Médico(a)	91	75	33	166	124	199	151	Subsidiado	1	Masculino	1	#NULL!	48	75	151	48	0
2	1	2	1	2	0	0	1	#NULL!	#NULL!	6	28	0	4	TICUNA	1	0	1	0	1	2011-09-06	2004-10-26	1983-08-28	2004-10-18	2005-02-20	2005-04-04	2005-06-20	1	117	3. Casa	1	Leticia	Partero(a)	43	125	77	168	120	245	237	Subsidiado	1	Masculino	1	0	8	125	237	8	0
1	1	1	1	3	0	0	1	#NULL!	39	6	25	1	5	TICUNA	0	1	1	1	1	2011-07-14	#NULL!	1985-09-30	2004-11-18	2005-02-11	2005-04-05	2005-05-17	1	#NULL!	3. Casa	2	PTO NARIÑO	Partero(a)	53	85	42	138	95	180	#NULL!	Subsidiado	1	Masculino	1	0	2429	85	360	#NULL!	0
1	1	15	1	1	0	0	1	#NULL!	28	6	24	1	5	TICUNA	0	0	1	0	0	2011-07-19	#NULL!	1986-10-27	2004-08-13	2005-01-27	2005-04-06	2005-05-06	0	#NULL!	3. Casa	2	PTO NARIÑO	Promotor	69	167	30	236	99	266	#NULL!	Subsidiado	1	Femenino	0	0	2531	167	360	#NULL!	0
2	10	3	1	1	0	1	1	#NULL!	28	7	33	1	7	HUITOTO	1	1	1	1	1	2012-03-05	2004-12-02	1978-09-24	2004-11-18	2005-01-25	2005-02-26	2005-04-11	0	54	2. Centro de salud	1	Leticia	Enfermero(a)	32	68	44	100	76	144	130	Ninguno	0	Femenino	0	1	14	68	130	14	0
1	9	9	1	4	0	0	1	#NULL!	42	6	36	1	4	TICUNA	0	1	0	1	1	2011-07-27	#NULL!	1975-04-18	2004-10-20	2005-01-17	2005-02-14	2005-03-22	1	#NULL!	3. Casa	2	LETICIA	Familiar	28	89	36	117	64	153	#NULL!	Subsidiado	1	Masculino	1	0	2471	89	360	#NULL!	0
2	12	66	1	2	0	0	1	#NULL!	#NULL!	7	31	0	0	TICUNA	1	1	1	1	1	2012-03-10	2004-11-07	1980-10-25	2004-10-26	2004-12-28	2005-03-10	2005-04-15	0	51	3. Casa	1	LETICIA	Familiar	72	63	36	135	108	171	159	Subsidiado	1	Femenino	0	0	12	63	159	12	0
2	12	15	1	2	0	0	1	#NULL!	#NULL!	7	22	0	0	TICUNA	1	0	1	1	1	2012-03-09	2004-10-21	1989-04-24	2004-09-25	2004-12-27	2005-03-01	2005-04-15	1	67	3. Casa	1	LETICIA	Promotor	64	93	45	157	109	202	176	Subsidiado	1	Femenino	0	0	26	93	176	26	0
2	11	49	1	1	0	0	1	#NULL!	#NULL!	7	34	1	0	TICUNA	1	1	1	0	1	2012-03-08	2004-11-04	1977-05-21	2004-09-28	2004-12-27	2005-06-30	2005-10-24	1	53	3. Casa	1	LETICIA	Partero(a)	185	90	116	275	301	391	354	Subsidiado	1	Masculino	1	0	37	90	354	37	0
2	11	5	1	4	0	0	1	#NULL!	#NULL!	7	35	0	0	TICUNA	1	0	1	0	1	2012-03-08	2004-11-05	1976-10-10	2004-09-25	2004-12-26	2005-02-28	2005-06-30	0	51	3. Casa	1	LETICIA	Nadie	64	92	122	156	186	278	237	Subsidiado	1	Femenino	0	0	41	92	237	41	0
2	10	21	2	2	0	0	0	#NULL!	#NULL!	7	22	0	0		0	1	1	1	1	2012-03-06	#NULL!	#NULL!	2004-10-09	2004-12-21	2005-02-26	2005-04-11	0	#NULL!	3. Casa	1	LETICIA	Familiar	67	73	44	140	111	184	#NULL!	Subsidiado	1	Masculino	1	0	2705	73	360	#NULL!	0
2	10	8	1	2	0	0	#NULL!	#NULL!	35	7	30	1	5	TICUNA	1	1	1	1	1	2012-03-05	2004-10-21	1982-02-01	2004-10-13	2004-12-21	2005-02-09	2005-04-11	0	61	2. Centro de salud	1	Leticia	Promotor	50	69	61	119	111	180	172	Subsidiado	1	Masculino	1	1	8	69	172	8	0
1	17	2	1	2	0	#NULL!	1	#NULL!	31	7	30	1	3	TICUNA	1	1	1	1	1	2012-03-25	2004-10-30	1982-01-15	2004-09-23	2004-12-21	2005-03-07	2005-04-15	1	52	3. Casa	2	PTO NARIÑO		76	89	39	165	115	204	167	Subsidiado	1	Masculino	1	0	37	89	167	37	0
2	3	10	1	3	0	0	1	#NULL!	33	7	30	1	5	COCAMA	1	0	1	0	1	2011-09-09	2004-10-20	1980-09-19	2004-09-06	2004-12-17	2005-02-21	2006-04-05	0	58	3. Casa	1	LETICIA	Partero(a)	66	102	408	168	474	576	532	Subsidiado	1	Femenino	0	0	44	102	532	44	0
1	11	14	1	2	0	0	1	#NULL!	58	7	27	0	0	YAGUA	1	0	1	0	1	2011-12-01	2004-08-23	1984-10-20	2004-07-25	2004-12-10	2005-05-18	2005-06-22	1	109	3. Casa	2	PTO NARIÑO	Partero(a)	159	138	35	297	194	332	303	Subsidiado	1	Masculino	1	0	29	138	303	29	0
1	11	8	1	4	0	0	1	#NULL!	38	7	27	0	2	COCAMA	1	0	1	0	1	2011-11-30	2004-10-21	1984-05-08	2004-09-07	2004-12-10	2005-04-13	2005-05-18	0	50	3. Casa	2	PTO NARIÑO	Familiar	124	94	35	218	159	253	209	Subsidiado	1	Masculino	1	0	44	94	209	44	0
3	1	45	1	3	0	0	1	#NULL!	40	7	36	1	5	TICUNA	1	1	1	1	1	2012-05-12	2004-09-16	1975-05-31	2004-09-06	2004-12-02	2005-02-02	2005-03-22	0	77	3. Casa	4	TARAPACA	Partero(a)	62	87	48	149	110	197	187	Subsidiado	1	Femenino	0	0	10	87	187	10	0
3	1	26	1	2	0	0	#NULL!	#NULL!	33	7	36	1	3	BORA	0	1	1	0	1	2012-05-02	2004-11-10	1975-10-19	2004-10-27	2004-12-01	2005-03-22	2006-08-08	0	21	3. Casa	4	TARAPACA	Promotor	111	35	504	146	615	650	636	Subsidiado	1	Masculino	1	0	14	35	636	14	0
1	5	2	1	1	0	0	1	#NULL!	47	6	43	0	1	TICUNA	1	1	1	0	1	2011-07-22	2004-10-27	#NULL!	2004-09-17	2004-11-27	2005-04-07	2005-10-12	1	31	3. Casa	2	PTO NARIÑO	Nadie	131	71	188	202	319	390	350	Subsidiado	1	Femenino	0	0	40	71	350	40	0
1	11	10	1	2	0	0	1	#NULL!	37	7	34	0	4	COCAMA	1	1	1	0	1	2011-12-01	2004-10-21	1977-03-07	2004-09-22	2004-11-23	2005-04-13	2005-05-18	0	33	3. Casa	2	PTO NARI{O	Familiar	141	62	35	203	176	238	209	Subsidiado	1	Femenino	0	0	29	62	209	29	0
3	3	22	1	2	0	0	1	#NULL!	#NULL!	7	26	0	0	TICUNA	0	1	1	0	1	2012-05-06	2004-11-14	1985-09-22	2004-10-12	2004-11-19	2005-05-28	2005-10-30	0	5	3. Casa	3	TARAPACA	Promotor	190	38	155	228	345	383	350	Subsidiado	1	Masculino	1	0	33	38	350	33	0
2	12	7	1	3	0	0	1	#NULL!	36	7	31	0	0	TICUNA	0	1	1	1	1	2012-03-09	#NULL!	1980-10-18	2004-09-18	2004-11-07	2004-12-27	2005-03-01	1	#NULL!	3. Casa	1	LETICIA	Partero(a)	50	50	64	100	114	164	#NULL!	Subsidiado	1	Femenino	0	0	2729	50	360	#NULL!	0
3	2	3	1	2	0	0	1	#NULL!	34	7	32	0	2	TICUNA	0	1	1	1	1	2012-05-03	#NULL!	1980-04-14	2004-09-22	2004-11-07	2005-03-11	2005-04-15	0	#NULL!	3. Casa	3	TARAPACA	Partero(a)	124	46	35	170	159	205	#NULL!	Subsidiado	1	Femenino	0	0	2780	46	360	#NULL!	0
3	2	25	1	1	0	0	1	#NULL!	30	7	25	1	5	TICUNA	1	1	1	1	1	2012-05-04	2004-09-25	1986-09-13	2004-09-18	2004-11-07	2005-01-14	2005-03-11	0	43	3. Casa	3	TARAPACA	Partero(a)	68	50	56	118	124	174	167	Subsidiado	1	Masculino	1	0	7	50	167	7	0
3	2	9	2	2	0	1	1	#NULL!	34	7	30	1	6	TICUNA	1	1	1	0	1	2012-05-03	2004-08-28	1981-10-06	2004-08-21	2004-11-07	2005-03-11	2005-04-19	0	71	1. Hospital	3	TARAPACA	Médico(a)	124	78	39	202	163	241	234	Subsidiado	1	Masculino	1	1	7	78	234	7	0
3	2	20	1	2	0	0	1	#NULL!	49	7	27	0	2	TICUNA	1	0	1	0	1	2012-05-04	2004-07-20	1985-01-30	2004-06-10	2004-11-07	2005-03-11	2006-04-04	1	110	3. Casa	3	TARAPACA	Partero(a)	124	150	389	274	513	663	623	Subsidiado	1	Masculino	1	0	40	150	623	40	0
3	2	17	1	2	0	0	1	#NULL!	37	8	33	1	5	HUITOTO	1	0	1	0	1	2012-05-04	2004-06-02	1978-07-14	2004-04-22	2004-11-07	2004-12-28	2006-04-04	0	158	3. Casa	3	TARAPACA	Partero(a)	51	199	462	250	513	712	671	Subsidiado	1	Masculino	1	0	41	199	671	41	0
1	14	4	1	2	0	1	1	#NULL!	53	7	32	0	7	TICUNA	1	1	1	0	1	2011-12-19	2004-08-28	1979-12-06	2004-08-10	2004-11-02	2005-05-17	2005-06-21	1	66	1. Hospital	2	TARAPACA	Médico(a)	196	84	35	280	231	315	297	Ninguno	0	Femenino	0	1	18	84	297	18	0
1	18	7	1	1	0	0	1	#NULL!	49	7	46	1	4	TICUNA	1	1	0	1	1	2012-03-27	2004-08-30	1965-05-04	2004-08-20	2004-11-01	2004-12-01	2005-01-04	0	63	3. Casa	2	PTO NARIÑO	Partero(a)	30	73	34	103	64	137	127	Subsidiado	1	Femenino	0	0	10	73	127	10	0
1	6	7	1	2	0	0	1	#NULL!	29	7	28	1	2	TICUNA	0	0	1	0	1	2011-07-25	#NULL!	#NULL!	2004-05-07	2004-10-27	2004-12-01	2005-03-01	0	#NULL!	3. Casa	2	PTO NARIÑO	Familiar	35	173	90	208	125	298	#NULL!	Subsidiado	1	Femenino	0	0	2635	173	360	#NULL!	0
2	12	10	1	2	0	0	1	#NULL!	46	7	38	0	2	TICUNA	0	1	1	1	1	2012-03-09	#NULL!	1974-01-07	2004-08-20	2004-10-21	2004-12-28	2005-03-01	0	#NULL!	3. Casa	1	LETICIA	Partero(a)	68	62	63	130	131	193	#NULL!	Subsidiado	1	Masculino	1	0	2758	62	360	#NULL!	0
2	12	65	1	2	0	0	1	#NULL!	29	7	31	0	0	TICUNA	0	0	1	0	1	2012-03-10	#NULL!	1980-06-28	2004-06-20	2004-10-21	2004-12-27	2005-03-01	0	#NULL!	3. Casa	1	LETICIA	Familiar	67	123	64	190	131	254	#NULL!	Subsidiado	1	Femenino	0	0	2820	123	360	#NULL!	0
2	3	6	1	3	0	1	#NULL!	1	46	7	32	1	3	COCAMA	0	0	1	0	1	2011-09-09	#NULL!	1979-08-27	2004-06-18	2004-10-20	2004-12-17	2005-02-21	1	#NULL!	1. Hospital	1	Leticia	Médico(a)	58	124	66	182	124	248	#NULL!	Subsidiado	1	Femenino	0	1	2639	124	360	#NULL!	0
1	5	5	1	1	0	0	1	#NULL!	39	6	29	1	4	TICUNA	1	1	1	1	1	2011-07-22	2004-09-02	1981-09-23	2004-08-10	2004-10-19	2004-11-22	2004-12-27	1	47	3. Casa	2	PTO NARIÑO	Partero(a)	34	70	35	104	69	139	116	Subsidiado	1	Femenino	0	0	23	70	116	23	0
2	4	15	1	1	0	0	1	#NULL!	61	7	40	1	3	TICUNA	0	1	1	0	1	2011-09-12	2004-10-14	1971-02-23	2004-07-30	2004-10-14	2004-12-18	2005-04-07	1	0	3. Casa	1	LETICIA	Familiar	65	76	110	141	175	251	175	Subsidiado	1	Femenino	0	0	76	76	175	76	0
1	16	10	2	2	0	1	1	#NULL!	38	7	28	1	5	TICUNA	1	1	1	1	1	2012-03-28	2004-08-18	1983-07-15	2004-08-14	2004-10-12	2004-11-16	2004-12-21	0	55	1. Hospital	2	PTO NARIÑO	Médico(a)	35	59	35	94	70	129	125	Subsidiado	1	Masculino	1	1	4	59	125	4	0
1	11	7	1	2	0	0	1	#NULL!	46	7	48	1	1	TICUNA	0	0	0	1	1	2011-11-30	#NULL!	1963-10-24	2004-06-13	2004-09-30	2004-10-30	2004-12-10	0	#NULL!	3. Casa	2	PTO NARIÑO	Familiar	30	109	41	139	71	180	#NULL!	Subsidiado	1	Femenino	0	0	2726	109	360	#NULL!	0
2	10	9	1	1	0	1	1	#NULL!	25	7	22	0	0	TICUNA	1	0	1	1	1	2012-03-05	2004-06-18	1989-07-06	2004-06-06	2004-09-30	2004-11-02	2004-12-21	0	104	3. Casa	1	Santa Sofia	Enfermero(a)	33	116	49	149	82	198	186	Subsidiado	1	Femenino	0	0	12	116	186	12	0
1	9	11	1	3	0	1	1	#NULL!	49	7	39	1	5	TICUNA	1	1	0	1	1	2011-07-28	2004-08-18	1972-06-19	2004-07-20	2004-09-29	2004-10-29	2004-12-13	0	42	1. Hospital	2	PUERTO NARIÑO	Médico(a)	30	71	45	101	75	146	117	Subsidiado	1	Femenino	0	1	29	71	117	29	0
3	2	2	1	2	0	0	1	#NULL!	46	7	44	1	4	TICUNA	0	0	1	0	1	2012-05-03	#NULL!	1967-11-22	2004-05-31	2004-09-26	2004-11-07	2004-12-28	0	#NULL!	3. Casa	3	TARAPACA	Partero(a)	42	118	51	160	93	211	#NULL!	Subsidiado	1	Masculino	1	0	2894	118	360	#NULL!	0
3	2	13	1	3	0	0	1	#NULL!	42	7	27	1	5	TICUNA	0	1	1	0	1	2012-05-03	#NULL!	1984-12-29	2004-07-02	2004-09-25	2005-01-27	2005-08-18	0	#NULL!	3. Casa	3	TARAPACA	Promotor	124	85	203	209	327	412	#NULL!	Subsidiado	1	Masculino	1	0	2862	85	360	#NULL!	0
3	3	16	1	2	0	0	#NULL!	#NULL!	33	7	#NULL!	0	2	TICUNA	0	1	1	0	1	2012-05-06	#NULL!	#NULL!	2004-07-22	2004-09-22	2005-03-15	2005-08-17	0	#NULL!	3. Casa	3	TARAPACA	Partero(a)	174	62	155	236	329	391	#NULL!	Subsidiado	1	Femenino	0	0	2845	62	360	#NULL!	0
1	4	12	1	2	0	0	1	#NULL!	36	7	26	0	0	YAGUA	1	0	1	0	1	2011-07-20	2004-07-16	1984-08-10	2004-06-18	2004-09-20	2005-01-12	2005-02-25	1	66	3. Casa	2	PTO NARIÑO	Nadie	114	94	44	208	158	252	224	Subsidiado	1	Masculino	1	0	28	94	224	28	0
2	12	37	1	1	0	1	1	#NULL!	29	7	30	1	0	TICUNA	1	1	1	0	1	2012-03-10	2004-07-27	1982-02-04	2004-07-25	2004-09-10	2004-12-10	2005-04-01	0	45	1. Hospital	1	LETICIA	Médico(a)	91	47	112	138	203	250	248	Subsidiado	1	Masculino	1	1	2	47	248	2	0
1	2	8	1	2	0	0	1	#NULL!	28	7	27	0	5	TICUNA	1	1	1	1	1	2011-07-15	2004-07-28	1983-08-20	2004-06-29	2004-08-31	2004-10-25	2004-11-27	1	34	3. Casa	2	PTO NARIÑO	Promotor	55	63	33	118	88	151	122	Subsidiado	1	Femenino	0	0	29	63	122	29	0
2	10	4	1	1	0	1	1	#NULL!	40	7	25	1	5	TICUNA	1	0	1	0	1	2012-03-05	2004-06-18	1986-11-01	2004-04-26	2004-08-28	2004-09-30	2005-09-15	0	71	2. Centro de salud	1	Leticia	Enfermero(a)	33	124	350	157	383	507	454	Subsidiado	1	Femenino	0	1	53	124	454	53	0
1	5	11	1	4	0	0	1	#NULL!	32	7	31	1	1	TICUNA	0	1	1	1	1	2011-07-24	#NULL!	1979-08-24	2004-06-21	2004-08-24	2004-10-26	2004-11-26	1	#NULL!	3. Casa	2	PTO NARIÑO	Familiar	63	64	31	127	94	158	#NULL!	Subsidiado	1	Femenino	0	0	2589	64	360	#NULL!	0
1	2	2	1	2	#NULL!	0	1	#NULL!	42	7	28	0	5	TICUNA	1	1	1	#NULL!	#NULL!	2011-07-15	2004-06-29	1982-09-09	2004-06-01	2004-08-20	2004-10-04	#NULL!	1	52	3. Casa	2	PTO NARIÑO	Promotor	45	80	#NULL!	125	#NULL!	#NULL!	#NULL!	Subsidiado	1	Masculino	1	0	28	80	360	28	0
2	10	18	1	2	0	1	1	#NULL!	#NULL!	7	20	1	0	TICUNA	1	1	1	0	1	2012-03-05	2004-06-07	1991-05-24	2004-06-05	2004-08-12	2004-09-30	2005-01-04	0	66	1. Hospital	1	LETICIA	Médico(a)	49	68	96	117	145	213	211	Subsidiado	1	Masculino	1	1	2	68	211	2	0
3	2	21	1	1	0	1	1	#NULL!	42	8	33	1	5	TICUNA	1	0	1	1	1	2012-05-04	2004-05-13	1978-10-20	2004-04-24	2004-08-01	2004-09-27	2004-11-07	0	80	2. Centro de salud	3	TARAPACA	Médico(a)	57	99	41	156	98	197	178	Subsidiado	1	Masculino	1	1	19	99	178	19	0
2	5	5	1	3	0	0	1	#NULL!	#NULL!	7	26	1	0	TICUNA	0	0	1	0	1	2011-09-14	#NULL!	1985-08-30	2004-01-18	2004-07-09	2004-10-30	2004-12-19	0	#NULL!	3. Casa	1	LETICIA	Partero(a)	113	173	50	286	163	336	#NULL!	Subsidiado	1	Masculino	1	0	2796	173	360	#NULL!	0
2	1	3	1	2	0	0	1	#NULL!	29	7	30	1	7	TICUNA	1	1	1	0	1	2011-09-06	2004-04-27	1980-11-12	2004-04-06	2004-06-26	2004-10-26	2004-12-16	0	60	3. Casa	1	Leticia	Partero(a)	122	81	51	203	173	254	233	Subsidiado	1	Femenino	0	0	21	81	233	21	0
2	2	2	1	1	0	0	1	#NULL!	39	7	30	1	5	TICUNA	0	1	1	0	1	2011-09-08	#NULL!	1980-10-04	2004-05-08	2004-06-24	2004-10-27	2004-12-16	0	#NULL!	3. Casa	1	Leticia	Familiar	125	47	50	172	175	222	#NULL!	Subsidiado	1	Masculino	1	0	2679	47	360	#NULL!	0
2	10	25	1	3	0	0	1	#NULL!	#NULL!	7	39	1	3	TICUNA	1	0	1	1	1	2012-03-06	2004-04-21	1972-10-08	2004-03-09	2004-06-17	2004-08-30	2004-09-30	0	57	3. Casa	1	LETICIA	Nadie	74	100	31	174	105	205	162	Subsidiado	1	Masculino	1	0	43	100	162	43	0
2	11	7	1	1	0	0	1	#NULL!	#NULL!	7	46	0	0	TICUNA	0	1	1	0	1	2012-03-08	#NULL!	1965-12-04	2004-04-07	2004-06-15	2004-11-05	2004-12-26	0	#NULL!	3. Casa	1	LETICIA	Partero(a)	143	69	51	212	194	263	#NULL!	Subsidiado	1	Masculino	1	0	2892	69	360	#NULL!	0
2	11	30	1	1	0	0	1	#NULL!	#NULL!	7	36	0	0	TICUNA	0	1	1	0	1	2012-03-08	#NULL!	1975-09-22	2004-03-24	2004-06-15	2004-11-05	2004-12-27	1	#NULL!	3. Casa	1	LETICIA	Nadie	143	83	52	226	195	278	#NULL!	Subsidiado	1	Femenino	0	0	2906	83	360	#NULL!	0
3	1	24	1	1	0	0	1	#NULL!	#NULL!	8	43	1	1		0	1	1	1	1	2012-05-02	#NULL!	1968-06-12	2004-04-28	2004-06-15	2004-08-28	2004-11-22	0	#NULL!	3. Casa	4	TARAPACA	Promotor	74	48	86	122	160	208	#NULL!	Subsidiado	1	Femenino	0	0	2926	48	360	#NULL!	0
3	7	6	1	1	0	1	#NULL!	#NULL!	#NULL!	8	45	1	4	TICUNA	0	0	1	0	1	2012-05-08	#NULL!	#NULL!	2004-02-16	2004-06-12	2004-08-12	2004-10-05	0	#NULL!	1. Hospital	3	LETICIA	Médico(a)	61	117	54	178	115	232	#NULL!	Subsidiado	1	Femenino	0	1	3004	117	360	#NULL!	0
3	7	5	1	2	0	0	1	#NULL!	29	8	29	1	2	TICUNA	0	1	1	0	1	2012-05-08	#NULL!	1982-10-26	2004-03-20	2004-06-12	2004-10-05	2004-12-03	0	#NULL!	3. Casa	3	TARAPACA	Familiar	115	84	59	199	174	258	#NULL!	Subsidiado	1	Femenino	0	0	2971	84	360	#NULL!	0
3	8	3	1	1	0	1	0	#NULL!	#NULL!	8	22	1	4	TICUNA	1	1	1	1	0	2012-05-08	2004-04-05	1990-02-07	2004-04-03	2004-06-12	2004-08-31	2004-09-30	1	68	1. Hospital	3	TARAPACA	Médico(a)	80	70	30	150	110	180	178	Subsidiado	1	Masculino	1	1	2	70	178	2	0
1	13	11	1	2	0	0	1	#NULL!	28	7	28	1	5	TICUNA	1	0	1	0	1	2011-12-05	2004-03-28	1983-09-05	2004-02-16	2004-06-10	2004-10-14	2004-12-07	0	74	3. Casa	2	PTO NARIÑO	Partero(a)	126	115	54	241	180	295	254	Subsidiado	1	Femenino	0	0	41	115	254	41	0
1	13	8	1	2	0	0	1	#NULL!	48	7	36	1	2	COCAMA	1	0	1	1	1	2011-12-04	2004-03-28	1975-06-07	2004-02-09	2004-06-09	2004-07-13	2004-08-24	1	73	3. Casa	2	PTO NARIÑO	Partero(a)	34	121	42	155	76	197	149	Subsidiado	1	Masculino	1	0	48	121	149	48	0
2	12	36	1	1	0	0	1	#NULL!	26	8	#NULL!	1	0		1	0	0	0	1	2012-03-10	2004-03-18	#NULL!	2004-02-26	2004-06-07	2004-06-13	2004-12-20	0	81	3. Casa	1	LETICIA	Partero(a)	6	102	190	108	196	298	277	Subsidiado	1	Femenino	0	0	21	102	277	21	0
1	2	12	1	4	0	0	1	#NULL!	#NULL!	7	39	0	5	TICUNA	1	0	1	0	1	2011-07-16	2004-04-22	1972-05-14	2004-03-04	2004-06-03	2004-08-10	2004-11-23	0	42	3. Casa	2	PTO NARIÑO	Promotor	68	91	105	159	173	264	215	Subsidiado	1	Masculino	1	0	49	91	215	49	0
3	2	18	1	2	0	0	1	#NULL!	40	8	31	0	4	TICUNA	1	1	1	0	1	2012-05-04	2004-02-29	1980-06-13	2004-02-20	2004-05-13	2004-09-17	2004-11-07	0	74	3. Casa	3	TARAPACA	Partero(a)	127	83	51	210	178	261	252	Subsidiado	1	Femenino	0	0	9	83	252	9	0
3	6	5	1	2	0	0	1	#NULL!	33	8	30	1	3	TICUNA	0	1	1	0	1	2012-05-07	#NULL!	#NULL!	2004-03-09	2004-05-11	2004-09-25	2004-11-05	1	#NULL!	3. Casa	3	TARAPACA	Familiar	137	63	41	200	178	241	#NULL!	Subsidiado	1	Masculino	1	0	2981	63	360	#NULL!	0
3	6	7	1	2	0	0	#NULL!	#NULL!	37	8	27	0	0	TICUNA	1	1	1	0	1	2012-05-07	2004-04-02	1984-10-24	2004-03-23	2004-05-11	2004-09-30	2004-11-19	0	39	3. Casa	3	TARAPACA	Nadie	142	49	50	191	192	241	231	Subsidiado	1	Femenino	0	0	10	49	231	10	0
3	3	13	1	1	0	0	1	#NULL!	24	8	24	0	1	TICUNA	0	1	1	0	1	2012-05-06	#NULL!	1987-07-05	2004-03-21	2004-05-09	2004-09-22	2004-11-19	1	#NULL!	3. Casa	3	TARAPACA	Partero(a)	136	49	58	185	194	243	#NULL!	Subsidiado	1	Masculino	1	0	2968	49	360	#NULL!	0
3	3	10	1	2	0	0	1	#NULL!	43	8	37	0	2	TICUNA	0	1	1	0	1	2012-05-06	#NULL!	1974-11-20	2004-03-10	2004-05-08	2004-09-22	2004-11-15	1	#NULL!	3. Casa	3	TARAPACA	Partero(a)	137	59	54	196	191	250	#NULL!	Subsidiado	1	Masculino	1	0	2979	59	360	#NULL!	0
2	12	14	1	1	0	#NULL!	1	#NULL!	36	8	32	1	0	TICUNA	1	1	1	1	1	2012-03-09	2004-03-18	1979-11-18	2004-02-11	2004-05-07	2004-06-14	2004-08-17	0	50	3. Casa	1	PTO NARIÑO		38	86	64	124	102	188	152	Subsidiado	1	Masculino	1	0	36	86	152	36	0
1	17	3	1	1	0	0	1	#NULL!	53	8	51	1	3	TICUNA	1	0	0	0	1	2012-03-25	2004-03-04	1960-06-15	2004-01-10	2004-04-29	2004-05-24	2004-09-06	0	56	3. Casa	2	PTO NARIÑO	Partero(a)	25	110	105	135	130	240	186	Subsidiado	1	Masculino	1	0	54	110	186	54	0
1	4	15	1	1	0	0	1	#NULL!	32	7	26	1	4	TICUNA	0	1	1	1	1	2011-07-20	#NULL!	1985-06-28	2004-01-23	2004-04-21	2004-05-31	2004-08-04	0	#NULL!	3. Casa	2	PTO NARIÑO	Partero(a)	40	89	65	129	105	194	#NULL!	Subsidiado	1	Femenino	0	0	2735	89	360	#NULL!	0
1	18	3	1	1	0	0	1	#NULL!	39	8	30	0	3	COCAMA	1	1	1	1	1	2012-03-27	2004-03-08	1982-03-14	2004-02-21	2004-04-19	2004-06-22	2004-08-23	0	42	3. Casa	2	PTO NARIÑO	Partero(a)	64	58	62	122	126	184	168	Subsidiado	1	Femenino	0	0	16	58	168	16	0
3	1	9	1	1	0	1	1	#NULL!	36	8	29	1	4	TICUNA	1	1	1	0	1	2012-04-30	2004-02-24	1983-01-29	2004-02-11	2004-04-14	2004-08-23	2004-10-30	0	50	1. Hospital	4	TARAPACA	Médico(a)	131	63	68	194	199	262	249	Subsidiado	1	Masculino	1	1	13	63	249	13	0
1	14	22	1	2	0	0	1	#NULL!	48	8	48	0	5	TICUNA	1	1	1	0	1	2012-03-23	2004-02-17	1964-03-20	2004-01-26	2004-03-27	2004-06-30	2004-08-28	1	39	3. Casa	2	SOGAMOSO	Familiar	95	61	59	156	154	215	193	Subsidiado	1	Masculino	1	0	22	61	193	22	0
1	9	10	1	1	0	0	1	#NULL!	#NULL!	7	25	0	12	TICUNA	0	1	1	1	1	2011-07-28	#NULL!	1986-02-18	2004-02-02	2004-03-23	2004-07-06	2004-08-12	0	#NULL!	3. Casa	2	PUERTO NARIÑO	Familiar	105	50	37	155	142	192	#NULL!	Subsidiado	1	Masculino	1	0	2733	50	360	#NULL!	0
1	5	13	1	3	0	0	1	#NULL!	44	7	37	0	6		0	1	0	1	1	2011-07-24	#NULL!	1974-03-11	2004-01-15	2004-03-16	2004-04-15	2004-05-18	1	#NULL!	3. Casa	2	PTO NARIÑO	Nadie	30	61	33	91	63	124	#NULL!	Subsidiado	1	Femenino	0	0	2747	61	360	#NULL!	0
2	4	2	1	2	0	0	1	#NULL!	36	7	31	1	0	TICUNA	0	1	1	1	1	2011-09-11	#NULL!	1979-10-18	2004-01-18	2004-03-10	2004-04-29	2004-06-23	0	#NULL!	3. Casa	1		Partero(a)	50	52	55	102	105	157	#NULL!	Subsidiado	1	Femenino	0	0	2793	52	360	#NULL!	0
2	8	6	1	1	#NULL!	1	1	#NULL!	36	4	29	1	0	TICUNA	0	#NULL!	#NULL!	1	#NULL!	2011-09-17	2007-02-07	1981-11-08	2007-02-06	#NULL!	#NULL!	2007-08-12	0	#NULL!	1. Hospital	1	LETICIA	Médico(a)	#NULL!	#NULL!	#NULL!	#NULL!	#NULL!	187	186	Contributivo	2	Masculino	1	1	1	120	186	1	1
1	1	13	1	3	#NULL!	0	1	#NULL!	34	1	30	1	2	TICUNA	0	0	#NULL!	#NULL!	#NULL!	2011-07-19	#NULL!	1981-04-09	2010-02-09	2011-07-15	#NULL!	#NULL!	0	#NULL!	3. Casa	2	PTO NARIÑO	Promotor	#NULL!	521	#NULL!	#NULL!	#NULL!	#NULL!	#NULL!	Ninguno	0	Masculino	1	0	525	521	360	#NULL!	0
1	1	13	1	2	#NULL!	0	1	#NULL!	34	4	30	1	2	TICUNA	0	0	#NULL!	#NULL!	#NULL!	2011-07-19	#NULL!	1981-04-09	2007-06-19	2011-07-15	#NULL!	#NULL!	0	#NULL!	3. Casa	2	PTO NARIÑO	Nadie	#NULL!	1487	#NULL!	#NULL!	#NULL!	#NULL!	#NULL!	Ninguno	0	Masculino	1	0	1491	1487	360	#NULL!	0
1	13	28	1	2	#NULL!	0	#NULL!	#NULL!	35	6	32	1	2	TICUNA	0	1	#NULL!	0	#NULL!	2011-12-07	2005-02-03	#NULL!	2004-12-15	2005-02-18	#NULL!	2006-09-19	1	15	3. Casa	2	PTO NARIÑO	Partero(a)	#NULL!	65	#NULL!	#NULL!	578	643	593	Subsidiado	1	Masculino	1	0	50	65	593	50	0
1	18	8	1	4	#NULL!	0	1	#NULL!	28	2	24	1	3	TICUNA	0	#NULL!	#NULL!	#NULL!	#NULL!	2012-03-27	2009-10-10	1987-11-20	2009-10-10	#NULL!	#NULL!	#NULL!	1	#NULL!	3. Casa	2	PTO NARIÑO	Familiar	#NULL!	#NULL!	#NULL!	#NULL!	#NULL!	#NULL!	#NULL!	Subsidiado	1	Femenino	0	0	0	120	360	0	1
2	7	3	1	3	#NULL!	1	1	#NULL!	38	1	29	0	3	TICUNA	0	#NULL!	#NULL!	#NULL!	#NULL!	2011-09-16	2010-04-22	1982-06-11	2010-04-21	#NULL!	#NULL!	#NULL!	1	#NULL!	1. Hospital	1	LETICIA	Médico(a)	#NULL!	#NULL!	#NULL!	#NULL!	#NULL!	#NULL!	#NULL!	Ninguno	0	Masculino	1	1	1	120	360	1	1
1	1	13	1	5	#NULL!	0	1	#NULL!	34	6	30	1	2	TICUNA	0	#NULL!	#NULL!	#NULL!	#NULL!	2011-07-19	#NULL!	1981-04-09	2004-11-20	#NULL!	#NULL!	#NULL!	0	#NULL!	3. Casa	2	PTO NARIÑO	Nadie	#NULL!	#NULL!	#NULL!	#NULL!	#NULL!	#NULL!	#NULL!	Ninguno	0	Femenino	0	0	2432	120	360	#NULL!	0
2	12	45	1	3	#NULL!	1	0	#NULL!	34	2	32	1	0		0	#NULL!	#NULL!	#NULL!	#NULL!	2012-03-10	2009-05-13	1980-01-05	2009-05-11	#NULL!	#NULL!	#NULL!	0	#NULL!	1. Hospital	1	LETICIA	Médico(a)	#NULL!	#NULL!	#NULL!	#NULL!	#NULL!	#NULL!	#NULL!	Contributivo	2	Masculino	1	1	2	120	360	2	0
3	3	23	1	2	#NULL!	0	0	#NULL!	#NULL!	1	32	0	3	TICUNA	0	#NULL!	#NULL!	#NULL!	#NULL!	2012-05-06	2010-11-26	1980-02-02	2010-11-20	#NULL!	#NULL!	#NULL!	0	#NULL!	3. Casa	3	TARAPACA	Promotor	#NULL!	#NULL!	#NULL!	#NULL!	#NULL!	#NULL!	#NULL!	Subsidiado	1	Femenino	0	0	6	120	360	6	0
3	3	3	1	4	#NULL!	0	#NULL!	#NULL!	37	1	26	0	1	TICUNA	0	#NULL!	#NULL!	#NULL!	#NULL!	2012-05-06	2010-11-26	1986-03-02	2010-11-04	#NULL!	#NULL!	#NULL!	0	#NULL!	3. Casa	3	TARAPACA	Partero(a)	#NULL!	#NULL!	#NULL!	#NULL!	#NULL!	#NULL!	#NULL!	Subsidiado	1	Femenino	0	0	22	120	360	22	0
[truncated: 5 more columns]
